# Supplementary material for: Genome-wide comparisons reveal evidence for a species complex in the black-lip pearl oyster Pinctada margaritifera (Bivalvia: Pteriidae)
Source: Sci Rep. 2018 Jan 9;8:191. doi: 10.1038/s41598-017-18602-5 (PMC5760631; doi:10.1038/s41598-017-18602-5)
Supplement: Supplementary file 2 — Supplementary Dataset 1 [file 41598_2017_18602_MOESM2_ESM.txt]

		2 3 4 5 6 7 8 9 10 11 12 13 14 15 16 17 18 19 20 21 22 23 24 25 26 27 28 29 30 31 32 33 34 35 36 37 38 39 40 41 42 43 44 45 46 47 48 49 50 51 52 53 54 55 56 57 58 59 60 61 62 63 64 65 66 67 68 69 70 71 72 73 74 75 76 77 78 79 80 81 82 83 84 85 86 87 88 89 90 91 92 93 94 95 96 97 98 99 100 101 102 103 104 105 106 107 108 109 110 111 112 113 114 115 116 117 118 119 120 121 122 123 124 125 126 127 1…
PmargABR_1	1	003 003 003 003 003 003 003 003 003 003 003 003 40 003 003 003 003 003 003 003 003 40 003 40 003 003 003 003 003 003 003 003 003 003 40 003 003 003 40 003 003 003 003 003 003 003 003 003 003 003 003 003 003 003 003 003 003 003 003 003 003 40 003 003 003 003 003 003 003 003 003 003 003 003 003 003 40 003 003 003 003 003 0 003 003 003 0 003 003 003 40 003 003 003 003 003 003 003 003 003 003 003 003…
PmargABR_1	1	004 004 004 004 004 004 004 004 004 004 004 004 04 004 004 004 004 004 004 004 004 04 004 04 004 004 004 004 004 004 004 004 004 004 04 004 004 004 04 004 004 004 004 004 004 004 004 004 004 004 004 004 004 004 004 004 004 004 004 004 004 04 004 004 004 004 004 004 004 004 004 004 004 004 004 004 04 004 004 004 004 004 -9 004 004 004 -9 004 004 004 04 004 004 004 004 004 004 004 004 004 004 004 0…
PmargABR_10	1	003 003 003 003 003 003 003 003 003 003 003 003 40 003 003 40 003 003 003 003 003 003 003 003 003 40 40 003 003 003 003 003 003 003 003 003 003 003 003 003 003 003 003 003 003 003 003 003 003 003 003 003 003 003 003 40 003 003 003 003 003 40 003 003 003 003 -9 003 003 003 003 003 003 003 003 003 40 003 003 003 003 003 003 003 003 003 003 003 003 003 40 003 003 003 003 003 003 003 003 003 003 003 …
PmargABR_10	1	003 004 003 004 004 004 004 004 004 003 003 004 04 003 004 04 004 004 004 004 004 004 003 004 003 04 04 004 004 004 004 004 004 004 004 003 004 004 004 004 004 004 004 004 003 004 004 004 004 004 004 003 004 004 004 04 004 003 003 004 003 04 004 004 004 004 -9 004 004 003 003 004 004 003 004 004 04 004 004 004 004 004 004 003 004 004 004 004 003 004 04 004 003 004 004 003 004 004 004 003 004 004 …
PmargABR_11	1	003 003 003 003 003 003 003 003 003 003 003 003 003 003 003 003 003 003 40 003 003 003 003 003 003 003 40 003 003 003 40 003 40 003 003 003 003 003 40 003 003 003 003 003 003 003 003 003 003 003 003 003 003 003 003 003 003 003 003 003 003 003 003 003 003 003 40 003 003 003 003 003 003 003 003 003 003 003 003 003 003 003 003 003 003 003 -9 003 003 003 40 003 003 -9 -9 003 003 003 003 003 003 003 0…
PmargABR_11	1	003 004 003 004 004 004 004 004 004 003 004 004 004 003 004 004 004 004 04 004 004 004 003 004 003 004 04 004 004 004 04 004 04 004 004 003 004 004 04 004 004 004 004 004 003 004 004 004 004 004 004 003 004 004 004 004 004 003 003 004 004 004 004 004 004 004 04 004 004 003 003 004 004 003 004 004 004 004 004 004 004 004 004 003 004 004 -9 004 003 004 04 004 003 -9 -9 003 004 004 004 003 004 004 0…
PmargABR_12	1	003 003 003 003 003 004 003 003 003 003 004 003 004 003 003 003 003 003 003 003 003 003 003 003 003 003 004 003 003 003 003 003 004 003 003 003 003 003 004 003 003 003 003 003 003 003 003 003 003 003 003 003 003 003 003 003 003 003 003 003 004 004 003 003 003 003 003 003 003 003 003 003 003 003 003 003 003 003 003 003 003 003 003 003 003 003 003 003 003 003 004 003 003 003 003 003 003 003 003 003…
PmargABR_12	1	003 004 003 004 004 004 004 004 004 003 004 004 004 003 004 004 004 004 004 004 004 004 003 004 003 004 004 004 004 004 004 004 004 004 004 003 004 004 004 004 004 004 004 004 003 004 004 004 004 004 004 003 004 004 004 004 004 003 003 004 004 004 004 004 004 004 004 003 004 003 003 004 004 003 004 004 003 004 004 004 004 004 004 003 004 004 004 004 003 004 004 004 003 004 004 003 004 004 004 003…
PmargABR_13	1	003 003 003 003 003 004 003 003 003 003 004 003 003 003 003 003 004 003 004 003 003 003 003 003 003 004 004 003 003 003 003 003 003 003 003 003 003 003 003 003 003 003 003 003 003 003 003 003 003 003 003 003 003 003 003 003 003 003 003 003 004 004 003 003 003 003 003 003 003 003 003 003 003 003 003 003 003 003 003 003 003 003 003 003 003 003 003 003 003 003 004 003 003 003 003 003 003 003 003 003…
PmargABR_13	1	003 004 003 004 004 004 004 004 004 003 004 004 004 003 004 004 004 004 004 004 004 004 003 004 003 004 004 004 004 004 004 004 004 004 004 003 004 004 004 004 004 004 004 004 003 004 004 004 004 004 004 003 004 004 004 004 004 003 003 004 004 004 004 004 004 004 004 004 004 003 003 004 004 003 004 004 003 004 004 004 004 004 004 003 004 004 004 004 003 004 004 004 003 004 004 003 004 004 004 003…
PmargGBR_11	2	003 003 003 003 003 004 003 003 003 003 004 003 003 003 004 003 004 003 003 003 003 003 003 003 003 003 004 003 003 003 003 003 003 003 003 004 003 003 004 003 003 003 003 003 003 003 003 003 003 003 003 003 003 003 003 003 003 003 003 003 003 003 003 003 003 003 003 003 003 003 003 003 003 -9 003 003 004 003 003 003 003 003 003 003 003 003 004 003 003 003 003 003 -9 003 003 003 003 003 003 003 0…
PmargGBR_11	2	003 004 003 004 004 004 004 004 004 003 004 004 004 003 004 004 004 004 003 004 004 004 003 004 003 004 004 004 004 004 004 004 004 004 004 004 004 004 004 004 004 004 004 004 003 004 004 004 004 004 004 003 004 004 004 004 004 003 003 004 004 004 004 004 004 004 004 003 004 003 003 004 004 -9 004 004 004 004 004 004 004 004 004 003 004 004 004 004 003 004 004 004 -9 004 004 003 004 004 004 003 0…
PmargGBR_12	2	003 003 003 003 003 004 003 003 003 003 003 003 003 003 003 003 003 003 003 003 003 003 003 003 003 003 004 003 003 003 003 003 003 003 004 004 003 003 004 003 003 003 003 003 003 003 003 003 003 003 003 004 003 003 003 003 003 003 003 003 003 003 003 003 003 003 003 003 003 003 003 003 003 003 003 003 003 003 003 003 003 003 003 003 003 003 004 003 003 003 003 003 003 003 003 003 003 003 003 003…
PmargGBR_12	2	003 004 003 004 004 004 004 004 004 003 004 004 004 003 004 004 004 004 004 004 004 004 003 004 003 004 004 004 004 004 003 004 004 004 004 004 004 004 004 004 004 004 004 004 003 004 004 004 004 004 004 004 004 004 004 004 004 003 003 004 004 004 004 004 004 004 004 003 004 003 003 004 004 003 004 004 004 004 004 004 004 004 004 003 004 004 004 004 003 004 003 004 003 004 004 003 004 004 004 003…
PmargGBR_13	2	003 003 003 003 003 004 003 003 003 003 003 003 003 003 003 003 003 003 003 003 003 003 003 003 003 003 003 003 003 003 004 003 003 003 003 004 003 003 003 003 003 003 003 003 003 004 003 003 003 003 003 003 003 003 003 003 003 003 003 003 003 003 003 003 003 003 003 003 003 003 003 003 003 003 003 003 003 003 003 003 003 003 003 003 003 -9 004 003 003 003 004 003 003 003 003 003 003 003 -9 003 0…
PmargGBR_13	2	003 004 003 004 004 004 004 004 004 003 004 004 004 003 004 004 004 004 004 004 004 004 003 004 003 004 003 004 004 004 004 004 004 004 004 004 004 004 004 004 004 004 004 004 003 004 004 004 004 004 004 003 004 004 004 004 004 003 003 004 004 003 004 004 004 004 004 003 004 003 003 004 004 003 004 004 004 004 004 004 004 004 004 003 004 -9 004 004 003 004 004 004 003 004 004 003 004 004 -9 003 0…
PmargGBR_14	2	003 003 003 003 003 003 003 004 003 003 003 003 003 003 003 003 003 003 003 003 003 003 003 003 003 003 003 003 003 003 003 003 003 003 003 004 003 003 003 003 003 003 003 003 003 003 003 003 003 003 003 004 003 003 003 003 003 003 003 003 003 004 003 003 003 003 003 004 003 003 003 003 003 003 003 003 004 003 003 003 003 003 003 003 003 003 003 003 003 003 004 003 003 003 003 003 003 003 003 003…
PmargGBR_14	2	003 004 003 004 004 003 004 004 004 003 004 004 004 003 004 004 004 004 004 004 004 004 003 004 003 004 004 004 004 004 004 004 004 004 004 004 004 004 004 004 004 004 004 004 003 004 004 004 004 004 004 004 004 004 004 004 004 003 003 004 004 004 004 004 004 004 004 004 004 003 003 004 004 003 004 004 004 004 004 004 004 004 004 003 004 004 004 004 003 004 004 004 003 004 004 003 004 004 004 003…
PmargGBR_15	2	003 003 003 003 003 004 003 003 003 003 004 003 004 003 003 003 003 003 003 003 003 003 003 003 003 003 004 003 003 003 003 003 003 004 003 004 003 003 003 003 003 003 003 003 003 003 003 003 003 003 003 003 003 003 003 003 003 003 003 003 003 003 003 003 003 003 003 004 003 003 003 003 003 003 003 003 003 003 003 003 003 003 003 003 003 003 004 003 003 -9 004 004 003 003 003 003 003 003 003 003 …
PmargGBR_15	2	003 004 003 004 004 004 004 004 004 003 004 004 004 003 004 004 004 004 004 004 004 004 003 004 003 004 004 004 004 004 004 004 004 004 004 004 004 004 003 004 004 004 004 004 003 004 004 004 004 004 004 003 004 004 004 004 004 003 003 004 004 004 004 004 004 004 004 004 004 003 003 004 004 003 004 004 004 004 004 004 004 004 004 003 004 004 004 004 003 -9 004 004 003 004 004 003 004 004 004 003 …
PmargCKI_32	3	003 003 003 003 003 004 003 003 003 003 004 003 004 003 003 003 003 003 004 003 003 003 003 003 003 003 003 003 003 004 003 003 003 003 003 003 003 003 004 003 003 003 003 003 003 003 003 003 003 003 003 003 003 003 003 003 003 003 003 003 003 003 003 003 003 003 003 004 003 003 003 003 003 003 003 003 003 003 003 003 003 003 003 003 003 003 003 003 003 003 003 003 003 003 003 003 003 003 003 003…
PmargCKI_32	3	003 004 003 004 004 004 004 004 004 003 004 004 004 003 004 004 004 004 004 004 004 004 003 004 003 004 004 004 004 004 004 004 004 004 004 003 004 004 004 004 004 004 004 004 003 004 004 004 004 004 004 003 004 004 004 004 004 003 003 004 004 004 004 004 004 004 004 004 004 003 003 004 004 003 004 004 003 004 004 004 004 004 004 003 004 004 004 004 003 004 004 004 003 004 004 003 004 004 004 003…
PmargCKI_40	3	003 003 003 003 003 004 003 003 003 003 004 003 003 003 003 003 003 003 003 003 003 003 003 003 003 003 004 003 003 003 004 003 003 003 003 003 003 003 003 003 003 003 003 003 003 003 003 003 003 003 003 003 003 003 003 003 003 003 003 003 003 003 003 -9 003 003 003 003 003 003 003 003 003 -9 003 003 003 003 003 003 003 003 003 003 003 003 003 003 003 003 003 003 003 003 003 003 003 003 003 003 0…
PmargCKI_40	3	003 004 003 004 004 004 004 004 004 003 004 004 004 003 004 004 004 004 003 004 004 004 003 004 003 004 004 004 004 004 004 004 004 004 004 003 004 004 004 004 004 004 004 004 003 004 004 004 004 004 004 003 004 004 004 004 004 003 003 004 004 004 004 -9 004 004 004 003 004 003 003 004 004 -9 004 004 003 004 004 004 004 004 004 003 004 004 004 004 003 004 004 004 003 004 004 003 004 004 004 003 0…
PmargCKI_45	3	003 003 003 003 003 004 003 003 003 003 003 003 003 003 003 004 003 003 003 003 003 003 003 003 003 003 004 003 003 003 004 003 003 003 003 004 003 003 003 003 003 003 003 003 003 003 003 003 003 003 003 003 003 003 003 003 003 003 003 003 004 003 003 003 003 003 003 003 003 003 003 003 003 003 003 003 003 003 003 003 003 003 003 003 003 003 003 003 003 003 003 003 003 003 003 003 003 003 003 003…
PmargCKI_45	3	003 004 003 004 004 004 004 004 004 003 004 004 004 003 004 004 004 004 004 004 004 004 003 004 003 004 004 004 004 004 004 004 004 004 004 004 004 004 003 004 004 004 004 004 003 004 004 004 004 004 004 003 004 004 004 004 004 003 003 004 004 004 004 004 004 004 004 003 004 003 003 004 004 003 004 004 003 004 004 004 004 004 004 003 004 004 004 004 003 004 004 004 003 004 004 003 004 004 004 003…
PmargCKI_5	3	003 003 003 003 003 003 003 003 003 003 004 003 003 003 003 003 003 003 003 003 003 003 004 003 003 004 004 003 003 003 003 003 003 003 003 003 003 003 003 003 003 003 003 003 003 003 003 003 003 003 003 003 003 003 003 003 003 003 003 003 003 003 003 003 003 003 004 003 003 003 003 003 003 003 003 003 003 003 003 003 003 003 003 003 003 003 003 003 003 003 004 003 003 003 003 003 -9 003 003 003 …
PmargCKI_5	3	003 004 003 004 004 003 004 004 004 003 004 004 004 003 004 004 004 004 004 004 004 004 004 004 003 004 004 004 004 004 004 004 004 004 004 003 004 004 004 004 004 004 004 004 003 004 004 004 004 004 004 003 004 004 004 004 004 003 003 004 004 004 004 004 004 004 004 003 004 003 003 004 004 003 004 004 003 004 004 004 004 004 004 003 004 004 004 004 003 004 004 004 003 004 004 003 -9 004 004 003 …
PmargCKI_8	3	003 003 003 003 003 003 003 003 003 003 003 003 004 003 004 003 003 003 003 003 003 003 003 003 003 004 003 003 003 003 004 003 003 003 004 003 003 003 003 003 003 003 003 003 003 003 003 003 003 003 003 003 003 003 003 003 003 003 003 003 004 004 003 003 003 003 004 003 003 003 -9 003 003 003 003 003 003 003 003 003 003 003 003 003 003 003 004 003 003 -9 004 003 003 003 003 003 -9 003 003 003 00…
PmargCKI_8	3	003 004 003 004 004 003 004 004 004 003 003 004 004 003 004 004 004 004 004 004 004 004 003 004 003 004 004 004 004 004 004 004 004 004 004 003 004 004 003 004 004 004 004 004 003 004 004 004 004 004 004 003 004 004 004 004 004 003 003 004 004 004 004 004 004 004 004 003 004 003 -9 004 004 003 004 004 004 004 004 004 004 004 004 003 004 004 004 004 003 -9 004 004 003 004 004 003 -9 004 004 003 00…
PmargFIJ_10	4	003 003 003 003 003 003 003 003 003 003 003 003 004 003 003 003 003 003 003 003 003 003 003 003 003 003 003 003 003 003 003 003 003 003 003 004 003 003 004 003 003 003 003 003 003 003 003 003 003 003 003 003 003 003 003 003 003 003 003 003 004 004 003 003 003 003 004 003 003 003 003 003 003 003 003 003 004 003 003 003 003 003 003 003 003 003 004 003 003 003 004 003 003 003 003 003 003 003 003 003…
PmargFIJ_10	4	003 004 003 004 004 004 004 004 004 003 004 004 004 003 004 004 004 004 004 004 004 004 003 004 003 004 004 004 004 004 004 004 004 004 004 004 004 004 004 004 004 004 004 004 003 004 004 004 004 004 004 003 004 004 004 004 004 003 003 004 004 004 004 004 004 004 004 003 004 003 003 004 004 003 004 004 004 004 004 004 004 004 004 003 004 004 004 004 003 004 004 004 003 004 004 003 004 004 004 003…
PmargFIJ_30	4	003 003 003 003 003 004 003 003 003 003 003 003 003 003 004 003 003 003 003 003 003 003 003 003 003 003 004 003 003 003 004 003 003 003 003 004 003 003 004 003 003 003 003 003 003 003 003 003 003 003 003 003 003 003 003 003 003 003 003 003 003 003 003 003 003 003 003 003 003 003 003 003 003 003 003 003 003 003 003 003 003 003 003 003 003 003 003 003 003 003 004 003 003 003 003 003 003 003 003 003…
PmargFIJ_30	4	003 004 003 004 004 004 004 004 004 003 004 004 004 003 004 004 004 004 004 004 004 004 003 004 003 004 004 004 004 004 004 004 004 004 004 004 004 004 004 004 004 004 004 004 003 004 004 004 004 004 004 003 004 004 004 004 004 003 003 004 004 004 004 004 004 004 004 003 004 003 003 004 004 003 004 004 003 004 004 004 004 004 004 003 004 004 004 004 003 004 004 004 003 004 004 003 004 004 004 003…
PmargFIJ_39	4	003 003 003 003 003 004 003 003 003 003 004 003 004 003 003 003 004 003 003 003 003 003 004 004 003 004 004 004 003 003 003 003 003 003 003 004 003 003 004 003 003 003 003 003 003 003 003 003 003 003 003 003 003 003 003 003 003 003 003 003 004 004 003 003 003 003 004 004 003 003 003 003 003 003 003 003 004 003 003 003 003 003 003 003 003 003 004 003 003 003 004 003 003 003 003 003 003 003 003 003…
PmargFIJ_39	4	003 004 003 004 004 004 004 004 004 003 004 004 004 003 004 004 004 004 004 004 004 004 004 004 003 004 004 004 004 004 004 004 004 004 004 004 004 004 004 004 004 004 004 004 003 004 004 004 004 004 004 003 004 004 004 004 004 003 003 004 004 004 004 004 004 004 004 004 004 003 003 004 004 003 004 004 004 004 004 004 004 004 004 003 004 004 004 004 003 004 004 004 003 004 004 003 004 004 004 003…
PmargFIJ_4	4	003 003 003 003 003 004 003 003 004 003 003 003 004 003 003 003 003 003 003 003 003 003 004 003 003 003 004 003 003 004 003 003 003 003 003 004 003 003 004 003 003 003 003 003 003 003 003 003 003 003 003 003 003 003 003 003 003 003 003 003 003 004 003 003 003 003 003 004 003 003 003 003 003 003 003 003 004 003 003 003 003 003 003 003 003 003 003 003 003 003 004 004 003 003 003 003 003 003 003 003…
PmargFIJ_4	4	003 004 003 004 004 004 004 004 004 003 003 004 004 003 004 004 004 004 004 004 004 004 004 004 003 004 004 004 004 004 003 004 004 004 004 004 004 004 004 004 004 004 004 004 003 004 004 004 004 004 004 003 004 004 004 004 004 003 003 004 004 004 004 004 004 004 004 004 004 003 003 004 004 003 004 004 004 004 004 004 004 004 004 003 004 004 004 004 003 004 004 004 003 004 004 003 004 004 004 003…
PmargFIJ_50	4	003 003 003 003 003 003 003 003 003 003 004 003 003 003 003 003 003 003 003 003 003 003 003 003 003 003 004 003 003 004 004 003 003 003 004 004 003 003 003 003 003 003 003 003 003 003 003 003 003 003 003 003 003 003 003 003 003 003 003 003 004 004 003 003 003 003 003 003 003 003 003 003 003 003 003 003 003 003 003 003 003 003 003 003 003 003 003 003 003 003 003 003 -9 003 003 003 003 003 003 003 …
PmargFIJ_50	4	003 004 003 004 004 004 004 004 004 003 004 004 004 003 004 004 004 004 004 004 004 004 003 004 003 004 004 004 004 004 004 004 004 004 004 004 004 004 004 004 004 004 004 004 003 004 004 004 004 004 004 003 004 004 004 004 004 003 003 004 004 004 004 004 004 004 004 003 004 003 003 004 004 003 004 004 003 004 004 004 004 004 004 003 004 004 004 004 003 004 003 004 -9 004 004 003 004 004 004 003 …
PmargFRP_10	5	003 003 003 003 003 003 003 003 003 003 004 003 003 003 003 003 003 003 003 003 003 003 003 003 003 003 004 003 003 003 004 003 003 003 003 003 003 003 004 003 003 003 003 003 003 003 003 003 003 004 003 003 003 003 003 003 004 003 003 003 003 003 003 003 003 003 003 003 003 003 003 003 003 003 003 003 003 003 003 003 003 003 003 003 003 003 004 003 003 003 004 003 003 003 -9 003 003 003 003 003 …
PmargFRP_10	5	003 004 003 004 004 004 004 004 004 003 004 004 004 003 004 004 004 004 004 004 004 004 003 004 003 004 004 004 004 004 004 004 004 004 004 003 004 004 004 004 004 004 004 004 003 004 004 004 004 004 004 003 004 004 004 004 004 003 003 004 004 003 004 004 004 004 004 003 004 003 003 004 004 003 004 004 003 004 004 004 004 004 004 003 004 004 004 004 003 004 004 004 003 004 -9 003 004 004 004 003 …
PmargFRP_11	5	003 003 003 003 003 004 003 003 003 003 004 003 004 003 004 003 003 003 003 003 003 003 003 004 003 003 004 003 003 003 003 003 003 003 003 003 003 003 004 003 003 003 003 003 003 003 003 003 003 003 003 003 003 003 003 003 003 003 003 -9 003 004 003 003 003 003 004 003 003 003 003 003 003 003 003 003 003 003 003 003 003 003 003 003 003 003 003 003 003 003 003 003 003 003 003 003 003 003 003 003 …
PmargFRP_11	5	003 004 003 004 004 004 004 004 004 003 004 004 004 003 004 004 004 004 004 004 004 004 003 004 003 004 004 004 004 004 003 004 004 004 004 003 004 004 004 004 004 004 004 004 003 004 004 004 004 004 004 003 004 004 004 004 004 003 003 -9 003 004 004 004 004 004 004 003 004 003 003 004 004 003 004 004 003 004 004 004 004 004 004 003 004 004 004 004 003 004 003 004 003 004 004 003 004 004 004 003 …
PmargFRP_13	5	003 003 003 003 003 003 003 003 003 003 003 003 003 003 003 003 003 003 003 003 003 003 003 003 003 003 004 003 003 004 004 003 003 003 003 004 003 003 004 003 003 003 003 003 003 003 003 003 003 003 003 003 003 003 003 003 003 003 003 003 003 003 003 003 003 003 004 003 003 003 003 003 003 003 003 003 004 003 003 003 003 003 003 003 003 003 003 003 003 003 003 003 003 003 003 003 003 003 003 003…
PmargFRP_13	5	003 004 003 004 004 004 004 004 004 003 004 004 004 003 004 004 004 004 004 004 004 004 003 004 003 004 004 004 004 004 004 004 004 004 004 004 004 004 004 004 004 004 004 004 003 004 004 004 004 004 004 003 004 004 004 004 004 003 003 004 003 004 004 004 004 004 004 003 004 003 003 004 004 003 004 004 004 004 004 004 004 004 004 003 004 004 004 004 003 004 003 004 003 004 004 003 004 004 004 003…
PmargFRP_18	5	003 003 003 003 003 003 003 003 003 003 004 003 003 003 003 003 004 003 003 003 003 003 003 003 003 003 003 003 003 004 004 003 003 003 003 004 003 003 004 003 003 003 003 003 003 003 003 003 003 003 003 003 003 003 003 003 003 003 003 003 004 004 003 003 003 003 003 003 003 003 003 003 003 003 003 003 004 003 003 003 003 003 003 003 003 003 003 003 003 003 003 003 003 003 003 003 003 003 003 003…
PmargFRP_18	5	003 004 003 004 004 004 004 004 004 003 004 004 004 003 004 004 004 004 004 004 004 004 003 004 003 004 004 004 004 004 004 004 004 004 004 004 004 004 004 004 004 004 004 004 003 004 004 004 004 004 004 003 004 004 004 004 004 003 003 004 004 004 004 004 004 004 004 003 004 003 003 004 004 003 004 004 004 004 004 004 004 004 004 003 004 004 003 004 003 004 003 004 003 004 004 003 004 004 004 003…
PmargFRP_2	5	003 003 003 003 003 003 003 003 003 003 003 003 004 003 003 003 003 003 004 003 003 003 003 003 003 003 003 003 003 003 004 003 003 003 004 004 003 003 003 003 003 003 003 003 003 004 003 003 003 003 003 003 003 003 003 003 003 003 003 003 003 003 003 003 003 003 003 004 003 003 003 003 003 003 003 003 004 003 003 003 003 003 003 003 003 003 003 003 003 003 003 003 003 003 003 003 003 003 003 003…
PmargFRP_2	5	003 004 003 004 004 003 004 004 004 003 004 004 004 003 004 004 004 004 004 004 004 004 003 004 003 004 003 004 004 004 004 004 004 004 004 004 004 004 003 004 004 004 004 004 003 004 004 004 004 004 004 003 004 004 004 004 004 003 003 004 003 003 004 004 004 004 004 004 004 003 003 004 004 003 004 004 004 004 004 004 004 004 004 003 004 004 003 004 003 004 003 004 003 004 004 003 004 004 004 003…
PmargIND_1	6	003 003 003 003 003 004 003 003 003 003 004 004 003 003 004 003 003 003 003 003 003 003 003 003 003 003 004 003 003 003 003 003 003 003 003 004 003 003 004 003 003 003 003 003 003 003 003 003 003 003 003 003 004 003 003 003 003 003 003 003 004 003 003 003 003 003 004 003 003 003 003 003 003 003 003 003 -9 003 003 003 003 003 003 003 003 003 003 003 003 003 004 003 003 003 003 004 003 003 003 003 …
PmargIND_1	6	003 004 003 004 004 004 004 004 004 003 004 004 004 003 004 004 004 004 004 004 004 004 003 004 003 004 004 004 004 004 004 004 004 004 004 004 004 004 004 004 004 004 004 004 003 004 004 004 004 004 004 003 004 004 004 004 004 003 003 004 004 004 004 004 004 004 004 004 004 003 003 004 004 003 004 004 -9 004 004 004 004 004 004 003 004 004 004 004 003 004 004 004 003 004 004 004 004 004 004 003 …
PmargIND_11	6	003 003 003 003 003 004 003 003 003 003 004 003 003 003 003 003 003 003 003 003 003 003 003 003 003 004 003 003 003 004 004 003 003 004 003 003 003 003 003 003 003 003 003 003 003 003 003 003 003 -9 003 003 003 003 003 003 003 003 003 003 003 004 003 003 003 003 003 003 003 003 003 003 003 003 003 003 003 003 003 003 003 003 003 003 003 003 003 003 003 003 -9 003 003 003 003 003 003 003 003 003 0…
PmargIND_11	6	003 004 003 004 004 004 004 004 004 003 004 004 004 003 004 004 004 004 004 004 004 004 003 004 003 004 004 004 004 004 004 004 004 004 004 004 004 004 004 004 004 004 004 004 003 004 004 004 004 -9 004 003 004 004 004 004 004 003 003 004 003 004 004 004 004 004 004 003 004 003 003 004 004 003 004 004 003 004 004 004 004 004 004 003 004 004 004 004 003 004 -9 004 003 004 004 003 004 004 004 003 0…
PmargIND_12	6	003 003 003 003 003 003 003 003 003 003 004 003 004 003 003 003 003 003 003 003 003 003 003 004 003 003 004 003 003 004 003 003 003 003 003 003 003 003 003 003 003 003 003 003 003 003 003 003 003 003 003 003 003 003 003 003 003 003 003 003 003 004 003 003 003 003 004 003 003 003 003 003 003 003 003 003 003 003 003 -9 003 003 003 003 003 003 003 003 003 003 004 003 003 003 003 003 003 003 003 003 …
PmargIND_12	6	003 004 003 004 004 004 004 004 004 003 004 004 004 003 004 004 004 004 004 004 004 004 003 004 003 004 004 004 004 004 004 004 004 004 004 003 004 004 004 004 004 004 004 004 003 004 004 004 004 004 004 003 004 004 004 004 004 003 003 004 004 004 004 004 004 004 004 003 004 003 003 004 004 003 004 004 003 004 004 -9 004 004 004 003 004 004 004 004 003 004 004 004 003 004 004 003 004 004 004 003 …
PmargIND_19	6	003 003 003 003 003 003 003 003 003 003 003 003 004 003 003 003 003 003 003 003 003 003 003 003 003 003 004 003 003 003 003 003 003 003 003 003 003 003 004 003 003 003 003 003 003 003 003 003 003 003 003 003 003 003 003 -9 003 003 003 003 003 004 003 003 003 003 003 003 003 003 003 003 003 003 003 003 004 003 003 003 003 003 003 003 003 003 004 003 003 003 004 003 003 003 003 003 003 003 003 003 …
PmargIND_19	6	003 004 003 004 004 004 004 004 004 003 004 004 004 003 004 004 004 004 004 004 004 004 003 004 003 004 004 004 004 003 004 004 004 004 004 003 004 004 004 004 004 004 004 004 003 004 004 004 004 004 004 003 004 004 004 -9 004 003 003 004 004 004 004 004 004 004 004 003 004 003 003 004 004 003 004 004 004 004 004 004 004 004 004 003 004 004 004 004 003 004 004 004 003 004 004 003 004 004 004 003 …
PmargIND_2	6	003 003 003 003 003 003 003 003 003 003 004 003 003 003 003 003 003 003 004 003 003 003 003 003 003 003 004 003 003 003 003 003 003 003 003 004 003 004 004 003 003 003 003 003 003 003 003 003 003 003 003 003 003 003 003 003 003 003 003 003 004 003 003 003 003 003 003 003 003 003 003 003 003 003 003 003 003 003 003 003 003 003 003 003 003 003 003 003 003 003 003 003 003 003 003 004 003 003 003 003…
PmargIND_2	6	003 004 003 004 004 004 004 004 004 003 004 004 004 003 004 004 004 004 004 004 004 004 003 004 003 004 004 004 004 004 004 004 004 004 004 004 004 004 004 004 004 004 004 004 003 004 004 004 004 004 004 003 004 004 004 004 004 003 003 004 004 004 004 004 004 004 004 003 004 003 003 004 004 003 004 004 004 004 004 004 004 004 004 003 004 004 004 004 003 004 004 004 003 004 004 004 004 004 004 003…
PmargIRN_46	7	003 003 003 003 003 003 003 003 003 003 003 003 003 003 003 003 003 003 003 003 003 003 003 003 003 003 003 003 003 003 003 003 003 003 004 003 003 003 003 003 003 003 003 003 003 004 003 003 003 003 003 003 003 003 003 004 003 003 003 003 003 003 003 003 003 003 003 004 003 003 003 003 003 003 003 003 003 003 003 003 003 003 003 003 003 003 003 003 003 003 004 003 004 004 003 003 003 003 -9 003 …
PmargIRN_46	7	003 004 003 004 004 004 004 004 004 004 003 004 004 003 004 004 004 004 004 004 004 004 003 004 003 004 004 004 004 004 003 004 004 004 004 004 004 004 004 004 004 004 004 004 003 004 004 004 004 004 004 003 004 004 004 004 004 004 003 004 004 004 004 004 004 004 003 004 004 003 003 004 004 003 004 004 004 004 004 004 004 004 004 003 004 004 004 004 003 004 004 004 004 004 004 003 004 004 -9 003 …
PmargIRN_47	7	003 003 003 003 003 003 003 003 003 003 003 003 003 003 003 003 003 003 003 003 003 004 003 003 003 004 003 003 003 003 003 003 003 003 003 003 003 003 003 003 003 003 003 003 003 003 003 003 003 003 003 004 003 003 003 003 003 003 003 003 003 003 003 003 003 003 003 003 003 003 003 003 003 003 003 003 004 003 003 003 003 003 003 003 003 003 003 003 003 003 003 003 003 004 003 003 003 003 003 003…
PmargIRN_47	7	003 004 003 004 004 004 004 004 004 004 003 004 004 003 004 004 004 004 004 004 004 004 003 004 003 004 004 004 004 004 003 004 003 004 003 004 004 004 004 004 004 004 004 004 003 004 004 004 004 004 004 004 004 004 004 004 004 003 003 004 004 004 004 004 004 004 003 004 004 003 003 004 004 003 004 004 004 004 004 004 004 004 004 003 004 004 004 004 003 004 004 004 003 004 004 003 004 004 004 003…
PmargIRN_48	7	003 003 003 003 003 003 003 003 003 004 003 003 003 003 003 003 003 003 003 003 003 003 003 003 003 003 003 003 003 003 003 003 004 003 003 003 003 003 003 003 003 003 003 003 003 004 003 003 003 003 003 003 003 -9 003 003 003 004 003 003 003 003 003 003 003 003 003 003 003 003 003 003 003 003 003 003 003 003 003 003 003 003 003 003 003 003 003 003 003 003 003 003 003 003 003 003 003 003 003 003 …
PmargIRN_48	7	003 004 003 004 004 004 004 004 004 004 003 004 003 003 004 004 004 004 004 004 004 004 003 004 003 004 004 003 004 004 003 004 004 004 003 004 004 004 004 004 004 004 004 004 003 004 004 004 004 004 004 003 004 -9 004 004 004 004 003 004 004 004 004 004 004 004 003 004 004 003 003 004 004 003 004 004 004 004 004 004 004 004 004 003 004 004 004 004 003 004 003 004 003 004 004 003 004 004 004 003 …
PmargIRN_49	7	003 003 003 003 003 003 003 003 004 003 004 003 003 003 003 003 003 003 003 003 003 003 003 003 003 003 003 003 003 003 004 003 004 003 003 004 003 003 003 003 003 003 003 003 003 004 003 003 003 003 003 003 003 003 003 003 003 004 003 003 003 003 003 003 003 003 003 003 003 003 003 003 003 003 003 003 004 003 003 003 003 003 003 003 003 003 003 003 003 003 004 003 003 004 003 003 003 003 003 003…
PmargIRN_49	7	003 004 003 004 004 004 004 004 004 004 004 004 004 003 004 004 004 004 004 004 004 004 003 004 003 004 004 004 004 004 004 004 004 004 003 004 004 004 004 004 004 004 004 004 003 004 004 004 004 004 004 003 004 004 004 004 004 004 003 004 004 004 004 004 004 004 003 004 004 003 003 004 004 003 004 004 004 004 004 004 004 004 004 003 004 004 004 004 003 004 004 004 003 004 004 003 004 004 004 003…
PmargPNG_10	8	003 003 003 003 003 004 003 003 003 003 003 003 004 003 003 003 004 003 004 003 003 004 003 003 003 003 004 003 003 003 003 003 003 003 003 003 003 003 003 003 003 003 003 003 003 003 003 003 003 003 003 003 003 003 003 003 003 003 003 003 003 003 003 003 003 003 003 003 003 003 003 003 003 003 003 003 003 003 003 003 003 003 003 003 003 003 003 003 003 003 003 003 003 003 003 003 003 003 003 003…
PmargPNG_10	8	003 004 003 004 004 004 004 004 004 003 004 004 004 003 004 004 004 004 004 004 004 004 003 004 003 004 004 004 004 004 004 004 004 004 004 003 004 004 004 004 004 004 004 004 003 004 004 004 004 004 004 003 004 004 004 004 004 003 003 004 004 004 004 004 004 004 004 003 004 003 003 004 004 003 004 004 003 004 004 004 004 004 004 003 004 004 003 004 003 004 003 004 003 004 004 003 004 004 004 003…
PmargPNG_11	8	003 003 003 003 003 004 003 003 003 003 003 003 003 003 003 003 003 003 003 003 003 003 003 003 003 004 004 003 003 004 003 003 003 003 003 003 003 003 004 003 003 003 003 003 003 004 003 003 003 003 003 003 003 003 003 003 003 003 003 003 004 003 003 003 003 003 003 003 003 003 003 003 003 003 003 003 004 003 003 003 003 003 003 003 003 003 003 003 003 003 003 003 003 003 003 003 003 003 003 003…
PmargPNG_11	8	003 004 003 004 004 004 004 004 004 003 004 004 004 003 004 004 004 004 004 004 004 004 003 004 003 004 004 004 004 004 004 004 004 004 004 004 004 004 004 004 004 004 004 004 003 004 004 004 004 004 004 003 004 004 004 004 004 003 003 004 004 004 004 004 004 004 004 003 004 003 003 004 004 003 004 004 004 004 004 004 004 004 004 003 004 004 004 004 003 004 003 004 003 004 004 003 004 004 004 003…
PmargPNG_12	8	003 003 003 003 003 003 003 003 003 003 003 004 003 003 003 003 004 003 004 003 003 003 003 003 003 003 003 003 003 004 003 003 003 003 003 003 003 003 003 003 003 003 003 003 003 003 003 003 003 003 003 003 003 003 003 003 003 003 003 003 004 003 003 003 003 003 004 003 003 003 003 003 003 003 003 003 003 003 003 003 003 003 003 003 003 003 003 003 003 003 003 003 003 003 003 003 003 003 003 003…
PmargPNG_12	8	003 004 003 004 004 004 004 004 004 003 004 004 004 003 004 004 004 004 004 004 004 004 003 004 003 004 004 004 004 004 004 004 004 004 004 003 004 004 004 004 004 004 004 004 003 004 004 004 004 004 004 003 004 004 004 004 004 003 003 004 004 004 004 004 004 004 004 003 004 003 003 004 004 003 004 004 004 004 004 004 004 004 004 003 004 004 004 004 003 004 003 004 003 004 004 003 004 004 004 003…
PmargPNG_14	8	003 003 003 003 003 003 003 003 003 003 003 003 003 003 003 003 003 003 003 003 003 003 003 003 003 003 003 003 003 003 003 003 003 003 003 003 003 003 003 003 003 003 003 003 003 003 003 003 003 003 003 003 003 003 003 003 003 003 003 003 003 004 003 003 003 003 003 004 003 003 003 003 003 003 003 003 003 003 003 003 003 003 003 003 003 003 004 003 003 003 004 003 003 003 003 003 003 003 003 003…
PmargPNG_14	8	003 004 003 004 004 003 004 004 004 003 004 004 004 003 004 004 004 004 004 004 004 004 003 004 003 004 004 004 004 004 004 004 004 004 004 004 004 004 004 004 004 004 004 004 003 004 004 004 004 004 004 003 004 004 004 004 004 003 003 004 004 004 004 004 004 004 004 004 004 003 003 004 004 003 004 004 003 004 004 004 004 004 004 003 004 004 004 004 003 004 004 004 003 004 004 003 004 004 004 003…
PmargPNG_6	8	003 003 003 003 003 003 003 003 003 003 004 004 003 003 004 003 003 003 003 003 003 003 003 004 003 003 003 003 003 003 004 003 003 003 003 004 003 003 003 003 003 003 003 003 003 003 003 003 003 003 003 003 003 003 003 003 003 003 003 003 003 004 003 003 003 003 003 003 003 003 003 003 003 003 003 003 003 003 003 003 003 003 003 003 003 003 003 003 003 003 003 003 003 003 003 003 -9 003 003 003 …
PmargPNG_6	8	003 004 003 004 004 004 004 004 004 003 004 004 004 003 004 004 004 004 004 004 004 004 003 004 003 004 004 004 004 004 004 004 004 004 004 004 004 004 004 004 004 004 004 004 003 004 004 004 004 004 004 003 004 004 004 004 004 003 003 004 004 004 004 004 004 004 004 003 004 003 003 004 004 003 004 004 004 004 004 004 004 004 004 003 004 004 004 004 003 004 004 004 003 004 004 003 -9 004 004 003 …
PmargSOL_13	9	003 003 003 003 003 003 003 003 003 003 004 003 004 003 003 003 003 003 004 003 003 003 003 003 003 004 003 003 003 003 003 003 003 003 003 003 003 003 003 003 003 003 003 003 003 004 003 003 003 003 003 003 003 003 003 003 003 003 003 003 003 003 003 003 003 003 003 003 003 003 003 003 003 003 003 003 004 003 003 003 003 004 003 003 003 003 004 003 003 003 003 003 003 003 003 003 003 003 003 003…
PmargSOL_13	9	003 004 003 004 004 004 004 004 004 003 004 004 004 003 004 004 004 004 004 004 004 004 003 004 003 004 003 004 004 004 004 004 004 004 004 003 004 004 004 004 004 004 004 004 003 004 004 004 004 004 004 003 004 004 004 004 004 003 003 004 003 004 004 004 004 004 004 003 004 003 003 004 004 003 004 004 004 004 004 004 004 004 004 003 004 004 004 004 003 004 003 004 003 004 004 003 004 004 004 003…
PmargSOL_16	9	003 003 003 003 003 003 003 003 003 003 004 003 003 003 003 003 003 003 004 003 003 003 003 003 003 003 004 003 003 003 004 003 003 003 003 004 003 003 003 003 003 003 003 003 003 003 003 003 003 003 003 003 003 003 003 003 003 003 003 003 004 004 003 003 003 003 003 003 003 003 003 003 003 003 003 003 003 003 003 -9 003 003 003 003 003 003 003 003 003 003 004 003 003 003 003 003 003 003 003 003 …
PmargSOL_16	9	003 004 003 004 004 004 004 004 004 003 004 004 004 003 004 004 004 004 004 004 004 004 003 004 003 004 004 004 004 004 004 004 004 004 004 004 004 004 004 004 004 004 004 004 003 004 004 004 004 004 004 003 004 004 004 004 004 003 003 004 004 004 004 004 004 004 004 003 004 003 003 004 004 003 004 004 003 004 004 -9 004 004 004 003 004 004 004 004 003 004 004 004 003 004 004 003 004 004 004 003 …
PmargSOL_17	9	003 003 003 003 003 004 003 003 003 003 004 003 003 003 003 003 003 003 003 003 003 003 003 003 003 003 004 003 003 003 004 003 003 003 003 003 003 003 003 003 003 003 003 003 003 003 003 003 003 003 003 003 003 003 003 003 003 003 003 003 003 003 003 003 003 003 003 004 003 003 003 003 003 003 003 003 004 003 003 003 003 003 003 003 003 003 004 003 003 003 004 003 003 003 003 003 003 003 003 003…
PmargSOL_17	9	003 004 003 004 004 004 004 004 004 003 004 004 004 003 004 004 004 004 004 004 004 004 003 004 003 004 004 004 004 004 004 004 004 004 004 004 004 004 004 004 004 004 004 004 003 004 004 004 004 004 004 003 004 004 004 004 004 003 003 004 004 004 004 004 004 004 004 004 004 003 003 004 004 003 004 004 004 004 004 004 004 004 004 003 004 004 004 004 003 004 004 004 003 004 004 003 004 004 004 003…
PmargSOL_19	9	003 003 003 003 003 004 003 003 003 003 004 003 003 003 003 003 003 003 003 003 003 003 003 003 003 003 004 003 003 003 003 003 003 003 003 003 003 003 003 003 003 003 003 003 003 003 003 003 003 003 003 003 003 003 003 003 003 003 003 003 003 004 003 003 003 003 003 003 003 003 003 003 003 003 003 003 003 003 003 003 003 003 003 003 003 003 003 003 003 003 003 003 003 003 003 003 003 003 003 003…
PmargSOL_19	9	003 004 003 004 004 004 004 004 004 003 004 004 004 003 004 004 004 004 004 004 004 004 003 004 003 004 004 004 004 004 004 004 004 004 004 004 004 004 003 004 004 004 004 004 003 004 004 004 004 004 004 003 004 004 004 004 004 003 003 004 004 004 004 004 004 004 004 003 004 003 003 004 004 003 004 004 003 004 004 004 004 004 004 003 004 004 004 004 003 004 003 004 003 004 004 003 004 004 004 003…
PmargSOL_22	9	003 003 003 003 003 004 003 003 003 003 004 003 003 003 003 003 003 003 003 003 003 003 003 003 003 003 004 003 003 003 004 003 003 003 003 004 003 003 004 003 003 003 003 003 003 003 003 003 003 003 003 003 003 003 003 003 003 003 003 003 003 004 003 003 003 003 003 004 003 003 003 003 003 003 003 003 003 003 003 003 003 003 003 003 003 003 003 003 003 003 004 003 003 003 003 003 003 003 003 003…
PmargSOL_22	9	003 004 003 004 004 004 004 004 004 003 004 004 004 003 004 004 004 004 004 004 004 004 003 004 003 004 004 004 004 003 004 004 004 004 004 004 004 004 004 004 004 004 004 004 003 004 004 004 004 004 004 003 004 004 004 004 004 003 003 004 004 004 004 004 004 004 004 004 004 003 003 004 004 003 004 004 003 004 004 004 004 004 004 003 004 004 004 004 003 004 004 004 003 004 004 003 004 004 004 003…
PmargTAI_1	10	003 003 003 003 003 003 003 003 003 003 003 003 003 003 003 003 003 003 003 003 003 003 003 003 003 003 003 003 003 004 004 003 003 003 003 004 003 003 003 003 003 003 003 003 003 003 003 003 003 003 003 003 -9 003 003 003 003 003 003 003 003 003 003 003 003 003 003 004 003 003 003 003 003 003 003 003 004 003 003 003 003 003 003 003 003 003 003 003 003 003 004 003 003 003 003 003 003 003 003 003 …
PmargTAI_1	10	003 004 003 004 004 004 004 004 004 003 004 004 004 003 004 004 004 004 004 004 004 004 003 004 003 004 003 004 004 004 004 004 004 004 004 004 004 004 004 004 004 004 004 004 003 004 004 004 004 004 004 003 -9 004 004 004 004 003 003 004 004 004 004 004 004 004 003 004 004 003 003 004 004 003 004 004 004 004 004 004 004 004 004 003 004 004 004 004 003 004 004 004 003 004 004 003 004 004 004 003 …
PmargTAI_13	10	003 003 003 003 003 003 003 003 003 003 003 003 004 003 003 003 003 003 003 003 003 003 003 003 003 003 004 003 003 003 004 003 003 003 004 003 003 003 003 003 003 003 003 003 003 003 003 003 003 003 003 003 003 003 003 003 003 003 003 003 003 003 003 003 003 003 003 003 003 003 003 003 003 003 003 003 003 003 003 003 003 003 003 003 003 003 004 003 003 003 003 003 003 003 004 003 003 003 003 003…
PmargTAI_13	10	003 004 003 004 004 004 004 004 004 003 003 004 004 003 004 004 004 004 004 004 004 004 003 004 003 004 004 004 004 004 004 004 004 004 004 003 004 004 004 004 004 004 004 004 003 004 004 004 004 004 004 003 004 004 004 004 004 003 003 004 004 004 004 004 004 004 004 003 004 003 003 004 004 003 004 004 003 004 004 004 004 004 004 003 004 004 004 004 003 004 003 004 003 004 004 003 004 004 004 003…
PmargTAI_14	10	003 003 003 003 003 003 003 003 003 003 004 003 003 003 003 003 003 003 003 003 003 003 003 003 003 003 003 003 003 004 003 003 003 003 003 004 003 003 003 003 003 003 003 003 003 003 003 003 004 003 003 003 003 003 003 003 003 003 003 003 003 004 003 003 003 -9 003 003 003 003 003 003 003 003 003 003 004 003 003 003 003 003 003 003 003 003 003 003 003 003 004 003 003 003 003 003 003 003 003 003 …
PmargTAI_14	10	003 004 003 004 004 004 004 004 004 003 004 004 004 003 004 004 004 004 004 004 004 004 003 004 003 004 004 004 004 004 004 004 004 004 004 004 004 004 004 004 004 004 004 004 003 004 004 004 004 004 004 003 004 004 004 004 004 003 003 004 004 004 004 004 004 -9 004 003 004 003 003 004 004 003 004 004 004 004 004 004 004 004 004 003 004 004 004 004 003 004 004 004 003 004 004 003 004 004 004 003 …
PmargTAI_18	10	003 003 003 003 003 003 003 003 003 003 003 003 003 003 003 003 003 003 003 003 003 003 003 003 003 003 003 003 003 003 004 003 003 003 004 004 003 003 003 003 003 003 003 003 003 003 003 003 003 003 003 003 003 003 003 003 003 003 003 003 003 003 003 003 -9 003 003 004 003 003 003 003 003 003 003 003 003 003 003 003 003 003 003 003 003 003 004 003 003 003 004 003 003 003 003 003 003 003 003 003 …
PmargTAI_18	10	003 004 003 004 004 004 004 004 004 003 004 004 004 003 004 004 004 004 004 004 004 004 003 004 003 004 004 004 004 004 004 004 004 004 004 004 004 004 004 004 004 004 004 004 003 004 004 004 004 004 004 003 004 004 004 004 004 003 003 004 004 004 004 004 -9 004 004 004 004 003 003 004 004 003 004 004 004 004 004 004 004 004 004 003 004 004 004 004 003 004 004 004 003 004 004 003 004 004 004 003 …
PmargTAI_19	10	003 003 003 003 003 003 003 003 003 003 004 003 004 003 003 003 003 003 003 003 003 003 003 003 003 003 003 003 003 003 004 003 003 003 003 004 003 003 003 003 003 003 003 003 003 003 003 003 003 003 003 003 003 003 003 003 003 003 003 003 003 003 -9 003 003 003 003 004 003 003 003 003 003 003 003 003 004 003 003 003 003 003 003 003 003 003 003 003 003 003 003 003 003 003 003 003 003 003 003 003 …
PmargTAI_19	10	003 004 003 004 004 004 004 004 004 003 004 004 004 003 003 004 004 004 004 004 004 004 003 004 003 004 003 004 004 004 004 004 004 004 004 004 004 004 003 004 004 004 004 004 003 004 004 004 004 004 004 003 004 004 004 004 004 003 003 004 004 004 -9 004 004 004 004 004 004 003 003 004 004 003 004 004 004 004 004 004 004 004 004 003 004 004 004 004 003 004 003 004 003 004 004 003 004 004 004 003 …
PmargTAN_C_23	11	003 003 003 003 003 003 003 003 004 003 003 003 003 003 003 003 004 003 004 003 003 003 003 004 003 003 003 003 003 003 004 003 003 003 003 003 003 003 003 003 003 003 003 003 003 003 004 003 003 003 003 003 003 003 003 003 003 003 003 003 003 003 003 003 003 003 003 003 -9 003 003 003 003 003 003 003 003 003 003 003 003 003 003 003 003 003 003 003 -9 003 003 003 003 003 003 003 003 003 003 003 0…
PmargTAN_C_23	11	003 004 003 004 004 004 004 004 004 003 003 004 004 003 004 004 004 004 004 004 004 004 003 004 003 004 004 004 004 004 004 004 004 003 004 004 004 004 004 004 004 004 004 004 003 004 004 004 004 004 004 003 004 004 004 004 004 003 003 004 004 004 004 004 004 004 003 004 -9 003 003 004 004 003 004 004 004 004 004 004 004 004 004 003 004 004 004 003 -9 004 003 004 003 004 004 003 004 004 004 003 0…
PmargTAN_C_25	11	003 003 003 003 003 003 003 003 003 003 003 003 003 003 003 003 003 003 003 003 003 003 003 003 003 003 003 003 003 003 003 003 003 004 004 003 003 003 003 003 003 003 003 003 003 003 003 003 003 003 003 003 003 003 003 003 003 003 003 003 003 003 003 003 003 003 003 003 003 003 003 -9 003 003 -9 003 003 003 003 003 -9 003 003 003 003 003 003 003 004 003 003 003 004 004 003 003 003 003 003 -9 -9 …
PmargTAN_C_25	11	003 004 003 004 004 004 004 004 004 003 003 004 004 003 004 004 004 004 004 004 004 004 003 004 003 004 004 004 004 004 004 004 004 004 004 004 004 004 004 004 004 004 004 004 003 004 004 004 004 004 004 003 004 004 004 004 004 003 003 004 004 004 004 004 004 004 003 004 004 003 003 -9 004 003 -9 004 004 004 004 004 -9 004 004 003 004 004 004 004 004 004 003 004 004 004 003 003 004 004 004 -9 -9 …
PmargTAN_C_26	11	003 003 003 003 003 003 003 003 003 003 003 003 003 004 003 003 003 003 003 003 003 003 003 003 003 003 003 003 003 003 003 003 003 003 003 003 003 003 003 003 003 003 003 003 003 003 003 003 003 003 003 003 003 003 003 003 003 003 003 003 003 003 003 003 003 003 003 003 003 003 003 003 003 003 003 003 003 003 003 003 003 003 003 -9 003 003 003 003 003 003 003 -9 003 -9 003 003 003 003 003 -9 003…
PmargTAN_C_26	11	003 004 003 004 004 004 004 004 004 003 003 004 004 004 004 004 004 004 004 004 004 004 003 004 003 004 004 004 004 004 003 004 004 003 004 004 004 004 004 004 004 004 004 004 003 004 004 004 004 004 004 003 004 004 004 004 004 003 003 004 004 004 004 004 004 004 003 004 004 003 003 004 004 003 004 004 004 004 004 004 004 004 004 -9 004 004 004 004 003 004 003 -9 003 -9 004 003 004 004 004 -9 004…
PmargTAN_C_29	11	003 003 003 003 003 003 003 003 003 003 003 003 003 003 003 003 004 003 003 003 003 003 003 003 003 003 003 003 003 003 004 003 003 004 003 003 003 003 003 003 003 003 003 003 003 003 003 003 003 003 003 003 003 003 003 003 003 -9 003 003 003 003 003 003 003 003 003 004 003 003 003 003 003 003 -9 003 003 003 003 003 -9 003 003 -9 003 003 003 003 003 003 -9 003 003 004 003 003 003 003 003 -9 003 0…
PmargTAN_C_29	11	003 004 003 004 004 004 004 004 004 003 003 004 004 003 004 004 004 004 004 004 004 004 003 004 003 004 004 004 004 004 004 004 004 004 004 004 004 004 004 004 004 004 004 004 003 004 004 004 004 004 004 003 004 004 004 004 004 -9 003 004 004 004 004 004 004 004 003 004 004 003 003 004 004 003 -9 004 004 004 004 004 -9 004 004 -9 004 004 004 004 003 004 -9 004 003 004 004 003 004 004 004 -9 004 0…
PmargTAN_C_35	11	003 003 003 003 003 003 003 003 003 003 003 003 003 003 004 003 003 003 003 003 003 003 003 003 003 003 003 003 003 003 003 003 003 003 003 003 003 003 003 003 003 003 003 003 003 003 003 003 003 003 003 003 003 003 003 003 003 003 003 003 003 -9 003 003 003 003 003 003 003 003 003 003 003 003 003 003 -9 003 003 003 003 003 003 003 003 003 003 003 -9 003 003 003 003 004 003 003 003 003 003 003 00…
PmargTAN_C_35	11	003 004 003 004 004 004 004 004 004 003 003 004 004 003 004 004 004 004 004 004 004 004 003 004 003 004 004 003 004 004 003 004 004 004 004 004 004 004 004 004 004 004 004 004 003 004 004 004 004 004 004 003 004 004 004 004 004 003 003 004 004 -9 004 004 004 004 003 004 004 003 003 004 004 003 004 004 -9 004 004 004 004 004 004 003 004 004 004 003 -9 004 004 004 004 004 004 003 004 004 004 003 00…
PmargTAN_M_10	12	003 003 003 003 003 003 003 003 003 003 003 003 003 003 003 003 003 003 004 003 003 003 003 004 003 003 003 003 003 003 003 003 003 004 003 003 003 003 003 003 003 003 003 003 003 003 003 003 003 003 003 003 003 003 003 003 003 003 003 003 -9 003 003 003 003 003 003 003 003 003 003 003 003 003 003 003 003 003 003 003 003 003 003 003 003 003 003 -9 003 003 003 003 003 004 004 003 003 003 003 003 0…
PmargTAN_M_10	12	003 004 003 004 004 004 004 004 004 003 003 004 004 003 004 004 004 004 004 004 004 004 003 004 003 004 004 004 004 004 004 004 004 004 004 004 004 004 004 004 004 004 004 004 003 004 004 004 004 004 004 003 004 004 004 004 004 003 003 004 -9 004 004 004 004 004 003 004 004 003 003 004 004 003 004 004 004 004 004 004 004 004 004 003 004 004 004 -9 004 004 003 004 003 004 004 003 004 004 004 003 0…
PmargTAN_M_11	12	003 003 003 003 003 004 003 003 004 004 003 003 003 003 003 003 003 003 003 003 003 003 003 003 003 003 003 003 003 003 003 003 003 003 003 003 003 003 003 003 003 003 003 003 003 003 003 003 003 003 003 003 003 003 003 003 003 003 003 003 003 003 003 003 003 003 003 004 003 003 003 003 003 003 003 003 003 003 003 003 003 003 003 004 -9 003 003 004 003 003 003 -9 003 004 003 003 003 003 003 003 0…
PmargTAN_M_11	12	003 004 003 004 004 004 004 004 004 004 003 004 004 003 004 004 004 004 004 004 004 004 003 004 003 004 004 004 004 004 003 004 004 003 003 004 004 004 004 004 004 004 004 004 003 004 004 004 004 004 004 003 004 004 004 004 004 003 003 004 004 004 004 004 004 004 003 004 004 003 003 004 004 003 004 004 004 004 004 004 004 004 004 004 -9 004 004 004 003 004 003 -9 003 004 004 003 004 004 004 003 0…
PmargTAN_M_13	12	003 003 003 003 003 003 003 003 003 003 003 003 003 003 003 003 003 003 004 003 003 003 003 003 003 003 003 004 003 003 003 003 003 003 004 003 003 003 003 003 003 003 003 003 003 003 003 003 004 003 003 003 003 003 003 003 003 003 003 003 003 003 003 003 003 003 003 003 003 003 003 003 003 003 003 003 003 003 003 003 003 003 003 003 003 003 003 003 003 003 003 003 003 004 003 003 003 003 003 003…
PmargTAN_M_13	12	003 004 003 004 004 004 004 004 004 003 003 004 004 003 004 004 004 004 004 004 004 004 003 004 003 004 004 004 004 004 004 004 004 004 004 004 004 004 004 004 004 004 004 004 003 004 004 004 004 004 004 003 004 004 004 004 004 003 003 004 004 004 004 004 004 004 003 004 004 003 003 004 004 003 004 004 004 004 004 004 004 004 004 003 004 004 004 004 003 004 003 004 003 004 004 003 004 004 004 003…
PmargTAN_M_15	12	003 003 003 003 003 003 003 003 003 003 003 003 004 003 003 003 003 003 003 003 003 003 003 003 003 003 003 003 003 003 003 003 003 003 004 003 003 003 003 003 003 003 003 003 003 003 003 003 004 003 003 003 003 003 003 003 003 003 003 003 003 003 003 003 003 003 003 003 003 003 003 003 003 003 003 003 003 003 003 003 003 003 003 003 003 003 003 -9 003 003 003 003 003 003 003 003 003 003 003 003 …
PmargTAN_M_15	12	003 004 003 004 004 004 004 004 004 003 003 004 004 003 004 004 004 004 004 004 004 004 003 004 003 004 004 004 004 004 004 004 004 004 004 004 004 004 004 004 004 004 004 004 003 004 004 004 004 004 004 003 004 004 004 004 004 003 003 004 004 004 004 004 004 004 003 004 004 003 003 004 004 003 004 004 004 004 004 004 004 004 004 003 004 004 004 -9 004 004 003 004 004 004 004 003 004 004 004 003 …
PmargTAN_M_9	12	003 003 003 003 003 003 003 003 003 004 003 003 004 003 003 003 003 003 003 003 003 003 003 003 003 003 003 003 003 003 003 003 003 003 003 003 003 003 003 003 003 003 003 003 003 003 003 003 003 003 003 003 003 003 003 003 003 003 003 003 003 003 003 003 003 003 003 003 003 003 003 003 003 003 003 003 004 003 003 003 003 003 003 003 003 003 003 003 003 003 004 003 004 004 003 003 003 003 -9 003 …
PmargTAN_M_9	12	003 004 003 004 004 004 004 004 004 004 003 004 004 003 004 004 004 004 004 004 004 004 003 004 003 004 004 004 004 004 003 004 004 004 004 004 004 004 004 004 004 004 004 004 003 004 004 004 004 004 004 003 004 004 004 004 004 003 003 004 004 004 004 004 004 004 003 004 004 003 003 004 004 003 004 004 004 004 004 004 004 004 004 003 004 004 004 004 003 004 004 004 004 004 004 003 004 004 -9 003 …
PmargTON_10	13	003 003 003 003 003 003 003 003 003 003 003 003 004 003 004 003 003 003 003 003 003 003 003 003 003 003 003 004 003 003 003 003 003 004 003 003 003 003 003 003 003 003 003 003 003 004 003 003 003 003 003 003 003 003 003 003 003 003 003 003 003 003 003 003 003 003 003 003 003 003 003 003 003 003 003 003 003 003 003 003 003 003 003 003 003 003 003 003 003 003 004 003 003 003 003 003 003 003 003 003…
PmargTON_10	13	003 004 003 004 004 003 004 004 004 003 003 004 004 003 004 004 003 004 004 004 004 004 003 004 003 004 004 004 004 003 003 004 004 004 004 003 004 004 004 004 004 004 004 004 003 004 004 004 004 004 004 003 004 004 004 004 004 003 003 004 004 003 004 004 004 004 004 003 004 003 003 004 004 003 004 004 003 004 004 004 004 004 004 003 004 004 003 004 003 004 004 004 003 004 004 003 004 004 004 003…
PmargTON_11	13	003 003 003 003 003 003 003 003 003 003 003 003 003 003 003 003 003 003 004 003 003 003 003 003 003 003 004 003 003 003 004 003 003 003 003 003 003 003 004 003 003 003 003 003 003 003 003 003 003 004 003 003 003 003 003 003 003 003 003 003 003 004 003 003 003 003 004 004 003 003 003 003 003 003 003 003 003 003 003 003 003 003 003 003 003 003 004 003 003 003 003 003 003 003 003 003 003 003 003 003…
PmargTON_11	13	003 004 003 004 004 004 004 004 004 003 003 004 004 003 004 004 004 004 004 004 004 004 003 004 003 003 004 004 004 004 004 004 004 004 004 004 004 004 004 004 004 004 004 004 003 004 004 004 004 004 004 003 004 004 004 004 004 003 003 004 003 004 004 004 004 004 004 004 004 003 003 004 004 003 004 004 003 004 004 004 004 004 004 003 004 004 004 004 003 004 004 004 003 004 004 003 004 004 004 003…
PmargTON_12	13	003 003 003 003 003 004 003 003 003 003 004 003 004 003 003 003 003 003 003 003 003 003 003 003 003 004 003 004 003 003 004 003 003 003 003 003 003 003 004 003 003 003 003 003 003 003 003 003 003 003 003 003 003 003 003 003 003 003 003 003 003 004 003 003 003 003 003 003 003 003 003 003 003 003 003 003 003 003 003 003 003 003 003 003 003 003 003 003 003 003 003 003 003 003 003 003 003 003 003 003…
PmargTON_12	13	003 004 003 004 004 004 004 004 004 003 004 004 004 003 004 004 004 004 004 004 004 004 003 004 003 004 003 004 004 004 004 004 004 004 004 003 004 004 004 004 004 004 004 004 003 004 004 004 004 004 004 003 004 004 004 004 004 003 003 004 003 004 004 004 004 004 004 003 004 003 003 004 004 003 004 004 003 004 004 004 004 004 004 003 004 004 004 004 003 004 003 004 003 004 004 003 004 004 004 003…
PmargTON_13	13	003 003 003 003 003 003 003 003 004 003 003 003 003 003 003 003 003 003 003 003 003 003 003 004 003 003 004 003 003 003 004 003 003 003 003 003 003 003 004 003 003 003 003 003 003 003 003 003 003 003 003 003 003 003 003 003 003 003 003 003 003 003 003 003 003 003 004 004 003 003 003 003 003 003 003 003 004 003 003 003 003 003 003 003 003 003 003 003 003 003 004 003 003 003 003 003 003 003 003 003…
PmargTON_13	13	003 004 003 004 004 004 004 004 004 003 003 004 004 003 004 004 004 004 004 004 004 004 003 004 003 004 004 004 004 004 004 004 004 004 004 003 004 004 004 004 004 004 004 004 003 004 004 004 004 004 004 003 004 004 004 004 004 003 003 004 004 004 004 004 004 004 004 004 004 003 003 004 004 003 004 004 004 004 004 004 004 004 004 003 004 004 004 004 003 004 004 004 003 004 004 003 004 004 004 003…
PmargTON_14	13	003 003 003 003 003 003 003 004 003 003 004 003 004 003 004 003 003 003 003 003 003 003 003 003 003 003 003 003 003 004 004 003 003 003 003 003 003 003 003 003 003 003 003 003 003 003 003 003 003 003 003 003 004 003 003 003 003 003 003 003 004 003 003 003 003 003 003 003 003 003 004 003 003 003 003 003 004 003 003 003 003 003 003 003 003 003 003 003 003 003 004 003 003 003 003 003 003 003 003 003…
PmargTON_14	13	003 004 003 004 004 004 004 004 004 003 004 004 004 003 004 004 004 004 004 004 004 004 003 004 003 004 004 003 004 004 004 004 004 004 004 003 004 004 003 004 004 004 004 004 003 004 004 004 004 004 004 003 004 004 004 004 004 003 003 004 004 003 004 004 004 004 003 003 004 003 004 004 004 003 004 004 004 004 004 004 004 004 004 003 004 004 003 004 003 004 004 004 003 004 004 003 004 004 004 003…
PmargVNM_10	14	003 003 003 003 003 003 003 003 003 003 003 003 004 003 003 003 003 003 004 003 003 003 004 003 003 003 004 003 003 003 004 003 004 003 003 003 003 003 003 003 003 003 003 003 003 003 003 004 003 003 003 003 003 003 003 003 003 003 003 003 004 003 003 003 003 003 004 004 003 003 003 003 003 003 003 003 003 003 003 003 003 003 -9 003 003 003 004 003 003 003 004 003 003 003 003 003 003 003 003 003 …
PmargVNM_10	14	003 004 003 004 004 004 004 004 004 003 004 004 004 003 004 004 004 004 004 004 004 004 004 004 003 004 004 004 004 004 004 004 004 004 004 003 004 004 004 004 004 004 004 004 003 004 004 004 004 004 004 003 004 004 004 004 004 003 003 004 004 004 004 004 004 004 004 004 004 003 003 004 004 003 004 004 004 004 004 004 004 004 -9 003 004 004 004 004 003 004 004 004 003 004 004 003 004 004 004 003 …
PmargVNM_11	14	003 003 003 003 003 003 003 003 003 003 003 003 004 003 003 003 003 003 004 003 003 003 004 003 003 003 004 003 003 004 004 003 003 004 003 003 003 003 003 003 003 003 003 003 003 003 003 003 003 003 003 003 003 003 003 003 003 003 003 003 003 004 003 003 003 003 004 004 003 003 003 003 003 003 003 003 003 003 003 003 003 003 003 003 003 003 003 003 003 003 004 003 003 003 003 003 003 003 003 003…
PmargVNM_11	14	003 004 003 004 004 004 004 004 004 003 004 004 004 003 004 004 004 004 004 004 004 004 004 004 003 004 004 004 004 004 004 004 004 004 004 003 004 004 003 004 004 004 004 004 003 004 004 004 004 004 004 003 004 004 004 004 004 003 003 004 004 004 004 004 004 004 004 004 004 003 003 004 004 003 004 004 004 004 004 004 004 004 004 003 004 004 003 004 003 004 004 004 003 004 004 003 004 004 004 003…
PmargVNM_12	14	003 003 003 003 003 003 003 003 003 003 003 003 003 003 003 003 003 003 003 003 003 003 003 003 003 003 003 003 003 003 004 003 003 003 004 004 003 003 003 003 003 003 003 003 003 003 003 003 003 003 003 003 003 003 003 003 003 003 003 003 004 004 003 003 003 003 003 003 003 003 003 003 003 003 003 003 004 003 003 003 003 003 003 003 003 003 003 003 003 003 004 003 003 003 003 003 003 003 003 003…
PmargVNM_12	14	003 004 003 004 004 004 004 004 004 003 003 004 004 003 004 004 004 004 004 004 004 004 003 004 003 004 003 004 004 004 004 004 004 004 004 004 004 004 003 004 004 004 004 004 003 004 004 004 004 004 004 003 004 004 004 004 004 003 003 004 004 004 004 004 004 004 004 003 004 003 003 004 004 003 004 004 004 004 004 004 004 004 004 003 004 004 004 004 003 004 004 004 003 004 004 003 004 004 004 003…
PmargVNM_13	14	003 003 003 003 003 003 003 003 003 003 004 003 003 003 003 003 003 003 003 003 003 003 003 003 003 003 004 003 003 003 003 003 004 003 003 004 003 003 003 003 003 004 003 003 003 003 003 003 003 003 003 003 003 003 003 003 003 003 003 003 003 003 003 003 003 003 004 003 003 003 003 003 003 003 003 003 004 003 003 003 003 003 003 003 003 003 004 003 003 003 003 003 003 003 003 003 003 003 003 003…
PmargVNM_13	14	003 004 003 004 004 004 004 004 004 003 004 004 004 003 004 004 004 004 004 004 004 004 003 004 003 004 004 004 004 004 004 004 004 004 004 004 004 004 004 004 004 004 004 004 003 004 004 004 004 004 004 003 004 004 004 004 004 003 003 004 004 004 004 004 004 004 004 003 004 003 003 004 004 003 004 004 004 004 004 004 004 004 004 003 004 004 004 004 003 004 003 004 003 004 004 003 004 004 004 003…
PmargVNM_14	14	003 003 003 003 003 003 003 003 003 003 003 003 003 003 003 003 003 003 003 003 003 003 003 003 003 003 004 003 003 003 003 003 003 003 003 003 003 003 003 003 003 003 003 003 003 003 003 004 003 003 003 003 003 003 003 003 003 003 003 003 003 004 003 003 003 003 003 004 003 003 003 003 003 003 003 003 004 003 003 003 003 003 003 003 003 003 003 003 003 003 003 003 003 003 003 003 003 003 003 003…
PmargVNM_14	14	003 004 003 004 004 004 004 004 004 003 004 004 004 003 004 004 004 004 004 004 004 004 003 004 003 004 004 004 004 004 004 004 004 004 004 003 004 004 004 004 004 004 004 004 003 004 004 004 004 004 004 003 004 004 004 004 004 003 003 004 004 004 004 004 004 004 004 004 004 003 003 004 004 003 004 004 004 004 004 004 004 004 004 003 004 004 003 004 003 004 004 004 003 004 004 003 004 004 004 003…
PmaxHB_2	15	003 003 003 003 003 003 003 003 003 004 003 003 003 003 003 003 003 003 003 003 003 003 003 003 003 003 003 003 003 003 003 003 004 003 003 003 003 003 003 003 003 003 003 003 003 003 003 003 003 003 003 003 003 003 003 003 003 003 003 003 003 003 003 003 003 003 003 003 003 003 003 003 003 003 003 003 003 003 003 003 003 003 003 004 004 003 003 003 003 003 003 003 003 003 003 003 003 003 003 003…
PmaxHB_2	15	003 004 003 004 004 004 004 003 004 004 003 003 004 004 004 004 004 003 004 003 003 003 003 003 004 004 004 004 003 004 004 004 004 004 004 004 003 003 004 003 003 003 003 003 004 003 003 003 003 003 003 004 003 003 003 003 004 004 003 003 004 004 003 003 003 003 003 003 003 003 004 003 003 003 003 003 003 003 003 003 003 003 004 004 004 003 004 004 003 003 003 004 003 003 003 003 003 003 003 003…
PmaxHB_3	15	003 003 003 003 003 003 004 003 003 003 003 003 004 003 003 003 003 003 003 003 003 003 003 003 003 003 003 003 003 003 003 003 003 003 003 003 003 003 003 003 003 003 003 003 003 003 003 003 003 003 004 003 003 003 003 003 004 003 003 003 003 003 003 003 003 003 003 003 003 003 003 003 003 003 003 003 003 003 003 003 003 003 003 003 004 003 003 003 003 003 004 003 003 003 003 003 003 -9 003 003 …
PmaxHB_3	15	003 004 003 004 004 004 004 003 004 003 003 003 004 004 004 003 004 003 004 003 003 003 003 003 004 004 004 004 003 004 004 004 004 004 004 004 003 003 004 003 003 003 003 003 004 003 003 003 003 003 004 004 003 003 003 003 004 004 003 003 004 004 003 003 003 003 003 003 003 003 004 003 003 003 003 003 003 003 003 004 003 003 004 003 004 003 004 004 003 003 004 004 003 003 003 003 003 -9 003 004 …
PmaxHB_4	15	003 003 003 003 003 003 003 003 003 003 003 003 003 003 003 004 003 003 003 003 003 003 003 003 003 003 003 003 003 003 003 003 003 003 003 003 003 003 003 003 003 003 003 003 003 003 003 003 003 003 004 003 003 003 003 003 004 003 003 003 003 003 003 003 003 003 003 003 003 003 003 003 003 003 003 003 003 003 003 003 003 003 003 003 003 003 003 003 003 003 003 003 003 003 003 003 003 -9 003 004 …
PmaxHB_4	15	003 004 003 004 004 004 003 003 004 003 003 003 004 004 004 004 004 003 004 003 003 003 003 003 004 004 004 004 003 004 004 004 004 004 004 004 003 003 004 003 003 003 003 003 004 003 003 003 003 003 004 004 003 003 003 003 004 004 004 003 004 004 003 003 003 003 003 003 003 003 004 003 003 003 003 003 003 003 003 004 003 003 004 003 004 003 004 004 003 003 003 004 003 003 003 003 003 -9 003 004 …
PmaxHB_5	15	003 003 003 003 003 003 003 003 003 003 003 003 003 003 003 003 003 003 003 003 003 003 003 004 003 003 003 003 003 003 003 003 003 003 003 003 003 003 003 003 003 003 003 003 003 003 003 003 003 003 004 003 003 003 003 003 004 003 004 003 003 003 003 003 003 003 003 003 003 003 003 003 003 003 003 003 003 003 003 003 003 003 003 003 004 003 003 003 003 003 003 003 003 003 003 -9 003 -9 003 003 0…
PmaxHB_5	15	003 004 003 004 004 004 003 003 004 003 003 003 004 004 004 004 004 003 004 003 003 003 003 004 004 004 004 004 003 004 004 004 004 004 004 004 003 003 004 003 003 003 003 003 004 003 003 003 003 003 004 004 003 003 003 003 004 004 004 003 004 004 003 003 003 003 003 003 003 003 004 003 003 003 003 003 003 003 003 004 003 003 004 003 004 003 004 004 003 003 003 004 003 003 003 -9 003 -9 003 004 0…
PmaxHI_1	16	003 003 003 003 003 003 004 003 003 003 003 003 003 004 003 004 003 003 003 003 003 003 003 003 003 003 003 003 003 003 003 003 003 003 003 003 003 003 003 003 003 003 003 003 003 003 003 003 003 003 003 004 003 003 003 003 004 003 003 003 003 003 003 003 003 003 003 003 003 003 003 003 003 003 003 003 003 003 003 004 003 004 004 003 004 003 003 003 003 003 003 003 003 003 003 003 003 003 003 003…
PmaxHI_1	16	003 004 003 004 004 004 004 003 004 003 003 003 004 004 004 004 004 003 004 003 003 003 003 003 004 004 004 004 003 004 004 004 004 004 004 004 003 003 004 003 003 003 003 003 004 003 003 003 003 003 004 004 003 003 003 003 004 004 003 003 004 004 003 003 003 003 003 003 003 003 004 003 003 003 003 003 003 003 003 004 003 004 004 003 004 003 004 004 003 003 003 004 003 003 003 003 003 003 003 003…
PmaxHI_2	16	003 003 003 003 003 003 003 003 003 003 003 003 004 003 003 003 003 003 003 003 003 003 003 003 003 003 003 003 003 003 003 004 003 003 003 003 003 003 003 003 003 003 003 003 003 003 003 003 003 003 004 003 003 003 003 004 004 003 003 003 004 003 003 003 003 003 003 003 003 003 003 003 003 003 003 003 003 003 003 004 003 003 003 003 004 003 003 003 003 003 003 003 003 003 003 003 003 003 003 003…
PmaxHI_2	16	003 004 003 004 004 004 004 003 004 003 003 003 004 004 004 004 004 003 004 003 003 003 003 003 004 004 004 004 003 004 004 004 004 004 004 004 003 003 004 003 003 003 003 003 004 003 003 003 003 003 004 004 003 003 003 004 004 004 003 003 004 004 003 003 003 003 003 003 003 003 004 003 003 003 003 003 003 003 003 004 003 003 004 003 004 003 004 004 003 003 003 004 003 003 003 003 003 003 003 004…
PmaxHI_3	16	003 003 003 003 003 003 004 003 003 003 003 003 003 003 003 003 003 003 003 003 003 003 003 003 003 003 003 003 003 003 003 003 003 003 003 003 003 004 003 003 003 003 003 003 003 003 003 003 003 003 003 003 003 003 003 003 004 003 003 003 003 003 003 003 003 003 003 003 003 003 003 003 003 003 003 003 003 003 003 003 003 003 004 004 003 003 003 003 003 003 003 003 003 003 003 003 003 003 003 003…
PmaxHI_3	16	003 004 003 004 004 004 004 003 004 003 003 003 004 004 004 004 004 003 004 003 003 003 003 003 004 004 004 004 003 004 004 004 004 004 004 004 003 004 004 003 003 003 003 003 004 003 003 003 003 003 004 004 003 003 003 003 004 004 003 003 004 004 003 003 003 003 003 003 003 003 004 003 003 003 003 003 003 003 003 003 003 003 004 004 003 003 004 004 003 003 003 004 003 003 003 003 003 003 003 004…
PmaxHI_4	16	003 003 003 003 003 003 004 003 003 003 003 003 003 003 003 003 003 003 003 003 003 003 003 003 003 003 003 003 003 003 003 003 003 003 003 003 003 003 003 003 003 003 003 003 003 003 003 003 003 003 003 003 003 003 003 003 003 003 003 003 003 003 003 003 003 003 003 003 003 003 003 003 003 003 003 003 003 003 003 003 003 003 004 003 004 003 003 003 003 003 003 003 003 003 003 003 003 003 003 004…
PmaxHI_4	16	003 004 003 004 004 004 004 003 004 003 003 003 004 004 004 004 004 003 004 003 003 003 003 003 004 004 004 004 003 004 004 004 004 004 004 004 003 003 004 003 003 003 003 003 004 003 003 003 003 003 004 004 003 003 003 003 004 004 003 003 004 004 003 003 003 003 003 003 003 003 004 003 003 003 003 003 003 003 003 003 003 003 004 003 004 003 004 004 003 003 003 004 003 003 003 003 003 003 003 004…
PmaxHI_5	16	003 003 003 003 003 003 003 003 003 003 003 003 003 003 003 003 003 003 003 003 003 003 003 003 003 003 003 003 003 003 003 003 003 003 003 003 003 003 003 003 003 003 003 003 003 003 003 003 003 003 004 003 003 003 003 003 004 003 003 003 003 003 003 003 003 003 003 003 003 003 003 003 003 003 003 003 003 003 003 004 003 003 004 003 003 003 003 003 003 003 003 003 003 003 003 003 003 003 003 004…
PmaxHI_5	16	003 004 003 004 004 004 003 003 004 003 003 003 004 004 004 004 004 003 004 003 003 003 003 003 004 004 004 004 003 004 004 004 004 004 004 004 003 003 004 003 003 003 003 003 004 003 003 003 003 003 004 004 003 003 003 003 004 004 003 003 004 004 003 003 003 003 003 003 003 003 004 003 003 003 003 003 003 003 003 004 003 003 004 003 003 003 004 004 003 003 003 004 003 003 003 003 003 003 003 004…
PmaxSI_1	17	003 003 003 003 003 003 004 004 003 003 003 003 003 003 003 003 003 003 003 003 003 003 003 004 004 003 003 003 003 003 003 003 003 003 003 003 003 003 003 003 003 004 003 003 004 003 003 004 003 003 003 003 003 003 003 003 004 003 003 003 003 003 003 003 003 003 003 003 003 003 004 003 004 003 003 003 003 003 003 003 003 003 003 003 004 003 003 003 003 003 003 003 003 003 003 003 003 003 003 004…
PmaxSI_1	17	003 004 003 004 004 004 004 004 004 003 003 003 004 004 004 004 004 003 004 003 003 003 003 004 004 004 004 004 003 004 004 004 004 004 004 004 003 003 004 003 003 004 003 003 004 003 003 004 003 003 004 004 003 003 003 003 004 004 003 003 004 004 003 003 003 003 003 003 003 003 004 003 004 003 003 003 003 003 003 003 003 003 004 004 004 003 004 004 003 003 003 004 003 003 003 003 003 003 003 004…
PmaxSI_2	17	003 003 003 003 003 003 004 003 003 003 003 003 003 003 003 003 003 003 003 003 003 003 003 003 003 003 003 003 003 003 003 003 003 003 003 003 003 003 003 003 003 004 003 003 003 003 003 003 003 003 003 -9 003 003 003 003 004 003 003 003 003 003 003 003 003 003 003 003 003 003 003 003 003 003 003 003 003 003 003 003 003 003 003 003 004 -9 003 003 003 003 003 003 003 003 003 003 003 003 003 004 0…
PmaxSI_2	17	003 004 003 004 004 004 004 003 004 003 003 003 004 004 004 004 004 003 004 003 003 003 003 003 004 004 004 004 003 004 004 004 004 004 004 004 003 003 004 003 003 004 003 003 004 003 003 003 003 003 004 -9 003 003 003 003 004 004 003 003 004 004 003 003 003 003 003 003 003 003 004 003 003 003 003 003 003 003 003 003 003 003 004 004 004 -9 004 004 003 003 003 004 003 003 003 003 003 003 003 004 0…
PmaxSI_3	17	003 003 003 003 003 003 004 004 003 003 003 004 003 004 004 003 003 003 003 004 003 004 003 004 003 003 003 003 004 003 003 003 004 003 003 003 003 003 003 003 003 004 004 004 003 004 003 003 004 003 003 003 003 003 003 004 004 004 003 003 003 003 003 003 003 003 003 003 004 003 003 004 003 003 003 003 003 003 003 003 003 003 003 003 004 003 003 003 003 003 004 003 003 003 003 003 004 003 003 004…
PmaxSI_3	17	003 004 003 004 004 004 004 004 004 003 003 004 004 004 004 004 004 003 004 004 003 004 003 004 004 004 004 004 004 004 004 004 004 004 004 004 003 003 004 003 003 004 004 004 004 004 003 003 004 003 004 004 003 003 003 004 004 004 003 003 004 004 003 003 003 003 003 003 004 003 004 004 003 003 003 003 003 003 003 003 003 003 004 004 004 003 004 004 003 003 004 004 003 003 003 003 004 003 003 004…
PmaxSI_4	17	003 003 003 003 003 003 004 003 003 003 003 003 003 003 003 003 003 003 003 003 003 003 003 004 003 003 003 003 003 003 003 003 003 003 003 003 003 003 003 003 003 003 003 003 003 003 003 003 003 003 004 003 003 003 003 003 004 003 003 003 003 003 003 003 003 003 003 003 003 003 003 003 003 003 003 003 003 003 003 003 003 -9 003 003 003 003 003 003 003 003 003 003 003 003 003 003 003 003 003 004 …
PmaxSI_4	17	003 004 003 004 004 004 004 003 004 003 003 003 004 004 004 004 004 003 004 003 003 003 003 004 004 004 004 004 003 004 004 004 004 004 004 004 003 003 004 003 003 003 003 003 004 003 003 003 003 003 004 004 003 003 003 003 004 004 003 003 004 004 003 003 003 003 003 003 003 003 004 003 003 003 003 003 003 003 003 003 003 -9 004 004 004 003 004 004 003 003 003 004 003 003 003 003 003 003 003 004 …
PmaxSI_5	17	003 003 003 003 003 003 004 003 003 003 003 003 003 003 003 003 003 003 003 003 003 003 003 003 003 003 003 003 003 003 003 003 003 003 003 003 003 003 003 003 003 004 003 003 003 003 003 003 003 003 003 003 003 003 003 003 004 003 003 003 003 003 003 003 003 003 003 003 003 003 003 003 003 003 003 003 003 003 003 003 003 003 003 003 004 003 003 003 003 003 003 003 003 003 003 003 003 003 003 004…
PmaxSI_5	17	003 004 003 004 004 004 004 003 004 003 003 003 004 004 004 004 004 003 004 003 003 003 003 003 004 004 004 004 003 004 004 004 004 004 004 004 003 003 004 003 003 004 003 003 004 003 003 003 003 003 004 004 003 003 003 003 004 004 003 003 004 004 003 003 003 003 003 003 003 003 004 003 003 003 003 003 003 003 003 003 003 003 004 004 004 003 004 004 003 003 003 004 003 003 003 003 003 003 003 004…
PmaxTS_1	18	003 003 003 003 003 004 004 003 003 003 003 003 003 003 003 004 003 003 003 003 003 003 003 003 003 003 003 003 003 003 003 003 003 003 003 003 003 003 003 003 003 003 003 003 003 003 003 003 003 003 004 004 003 003 003 003 004 003 003 003 003 003 003 003 003 003 003 003 003 003 003 003 003 003 003 003 003 003 003 004 003 003 003 004 004 003 003 003 003 003 003 003 003 003 003 003 003 003 003 004…
PmaxTS_1	18	003 004 003 004 004 004 004 003 004 003 003 003 004 004 004 004 004 003 004 003 003 003 003 003 004 004 004 004 003 004 004 004 004 004 004 004 003 003 004 003 003 003 003 003 004 003 003 003 003 003 004 004 003 003 003 003 004 004 004 003 004 004 003 003 003 003 003 003 003 004 004 003 003 003 003 003 003 003 003 004 003 003 004 004 004 003 004 004 003 003 003 004 003 003 003 003 003 003 003 004…
PmaxTS_2	18	003 003 003 003 003 003 004 003 003 003 003 003 003 003 004 003 003 003 003 003 003 003 003 003 003 003 003 003 003 003 003 003 003 003 003 003 003 003 003 003 003 003 003 003 003 003 003 003 003 003 003 003 003 003 003 003 004 003 003 003 003 003 003 003 003 003 003 003 003 004 003 003 003 003 003 003 003 003 003 004 003 003 003 003 004 003 003 003 003 003 003 003 003 003 003 003 003 003 003 004…
PmaxTS_2	18	003 004 003 004 004 004 004 003 004 003 003 003 004 004 004 004 004 003 004 003 003 003 003 003 004 004 004 004 003 004 004 004 004 004 004 004 003 003 004 003 003 003 003 003 004 003 003 003 003 003 004 004 003 003 003 003 004 004 003 003 004 004 003 003 003 003 003 003 003 004 004 003 003 003 003 003 003 003 003 004 003 003 004 003 004 003 004 004 003 003 003 004 003 003 003 003 003 003 003 004…
PmaxTS_3	18	003 003 003 003 003 004 004 003 003 003 003 003 003 003 003 003 003 003 003 003 003 003 003 003 003 003 003 003 003 003 003 003 003 003 003 003 003 003 003 003 003 003 003 003 003 003 003 003 003 003 004 003 003 003 003 003 004 003 003 003 003 003 003 003 003 003 003 003 003 003 003 003 003 003 003 003 003 003 003 004 003 003 003 003 003 003 003 003 003 003 003 003 003 003 003 003 003 003 003 004…
PmaxTS_3	18	003 004 003 004 004 004 004 003 004 003 003 003 004 004 004 004 004 003 004 003 003 003 003 003 004 004 004 004 003 004 004 004 004 004 004 004 003 003 004 003 003 003 003 003 004 003 003 003 003 003 004 004 003 003 003 003 004 004 004 003 004 004 003 003 003 003 003 003 003 004 004 003 003 003 003 003 003 003 003 004 003 003 004 003 004 003 004 004 003 003 003 004 003 003 003 003 003 003 003 004…
PmaxTS_4	18	003 003 003 003 003 003 004 003 003 003 003 003 003 003 003 004 003 003 003 003 003 003 003 003 003 003 003 003 003 003 003 003 003 003 003 003 003 003 003 003 003 003 003 003 003 003 003 003 003 003 004 004 003 003 003 003 003 003 003 003 003 003 003 003 003 003 003 003 003 003 003 003 003 003 003 003 003 003 003 004 003 003 003 003 004 003 003 003 003 003 004 003 003 003 003 003 003 003 003 004…
PmaxTS_4	18	003 004 003 004 004 004 004 003 004 003 003 003 004 004 004 004 004 003 004 003 003 003 003 003 004 004 004 004 003 004 004 004 004 004 004 004 003 003 004 003 003 003 003 003 004 003 003 003 003 003 004 004 003 003 003 003 004 004 004 003 004 004 003 003 003 003 003 003 003 003 004 003 003 003 003 003 003 003 003 004 003 003 004 003 004 003 004 004 003 003 004 004 003 003 003 003 003 003 003 004…
PmaxTS_5	18	003 003 003 003 003 003 004 003 003 003 003 003 003 003 003 003 003 003 003 003 003 003 003 003 003 003 003 003 003 003 003 003 003 003 003 003 003 003 003 003 003 003 003 003 003 003 003 003 003 003 003 003 003 003 003 003 004 003 003 003 003 003 003 003 003 003 003 003 003 -9 003 003 003 003 003 -9 003 003 003 004 003 003 003 003 004 003 003 003 003 003 003 003 003 003 003 003 003 003 003 004 0…
PmaxTS_5	18	003 004 003 004 004 004 004 003 004 003 003 003 004 004 004 004 004 003 004 003 003 003 003 003 004 004 004 004 003 004 004 004 004 004 004 004 003 003 004 003 003 003 003 003 004 003 003 003 003 003 004 004 003 003 003 003 004 004 004 003 004 004 003 003 003 003 003 003 003 -9 004 003 003 003 003 -9 003 003 003 004 003 003 004 004 004 003 004 004 003 003 003 004 003 003 003 003 003 003 003 004 0…
PmaxVN_1	19	003 003 003 003 003 003 003 003 003 003 003 003 003 003 003 003 003 003 003 003 003 003 003 003 003 003 003 003 003 003 003 003 003 003 003 003 003 003 003 003 003 003 003 003 003 003 003 003 003 003 003 003 003 003 003 003 003 003 003 003 003 003 003 003 003 003 003 003 003 003 003 003 003 003 003 003 003 003 003 004 003 003 003 003 004 003 003 003 003 003 003 003 003 003 003 003 003 003 003 003…
PmaxVN_1	19	003 004 003 004 004 004 003 003 004 003 003 003 004 004 004 004 004 003 004 003 003 003 003 003 004 004 004 004 003 004 004 004 004 004 004 004 003 003 004 003 003 003 003 003 004 003 003 003 003 003 004 004 003 003 003 003 004 004 003 003 004 004 003 003 003 003 003 003 003 003 004 003 003 003 003 003 003 003 003 004 003 003 004 003 004 003 004 004 003 003 003 004 003 003 003 003 003 003 003 003…
PmaxVN_2	19	003 003 003 003 003 003 004 003 003 003 003 003 003 003 003 004 003 003 003 003 003 003 003 003 003 003 003 003 003 003 003 003 003 003 003 003 003 003 003 003 003 003 003 003 003 003 003 003 003 003 003 003 003 003 003 003 004 003 003 003 003 003 003 003 003 003 003 003 003 003 003 003 003 003 003 003 003 003 003 004 003 003 003 003 003 003 003 003 003 003 003 003 003 003 003 003 003 003 003 004…
PmaxVN_2	19	003 004 003 004 004 004 004 003 004 003 003 003 004 004 004 004 004 003 004 003 003 003 003 003 004 004 004 004 003 004 004 004 004 004 004 004 003 003 004 003 003 003 003 003 004 003 003 003 003 003 004 004 003 003 003 003 004 004 003 003 004 004 003 003 003 003 003 003 003 003 004 003 003 003 003 003 003 003 003 004 003 003 004 003 003 003 004 004 003 003 003 004 003 003 003 003 003 003 003 004…
PmaxVN_3	19	003 003 003 003 003 003 004 003 003 003 003 003 003 003 003 003 003 003 003 003 003 003 003 003 003 003 003 003 003 003 003 003 003 003 003 003 003 003 003 003 003 003 003 003 003 003 003 004 003 003 003 003 003 003 003 003 004 003 004 003 003 003 003 004 003 003 003 003 003 003 003 003 003 003 003 003 003 003 003 004 003 -9 004 003 004 003 003 003 003 003 003 003 003 003 003 003 003 003 003 003 …
PmaxVN_3	19	003 004 003 004 004 004 004 003 004 003 003 003 004 004 004 004 004 003 004 003 003 003 003 003 004 004 004 004 003 004 004 004 004 004 004 004 003 003 004 003 003 003 003 003 004 003 003 004 003 003 004 004 003 003 003 003 004 004 004 003 004 004 003 004 003 003 003 003 003 003 004 003 003 003 003 003 003 003 003 004 003 -9 004 003 004 003 004 004 003 003 003 004 003 003 003 003 003 003 003 004 …
PmaxVN_4	19	003 003 003 003 003 003 003 003 003 003 003 003 003 003 003 003 003 003 003 003 003 003 003 003 003 003 003 003 003 003 003 003 003 003 003 003 003 003 003 003 003 004 003 003 003 003 003 003 003 003 -9 003 003 003 003 003 003 003 003 003 003 003 003 003 003 003 003 003 003 003 003 003 003 003 003 003 003 003 003 003 003 003 003 003 004 003 003 003 003 003 003 003 003 003 003 003 003 003 003 003 …
PmaxVN_4	19	003 004 003 004 004 004 004 003 004 003 003 003 004 004 004 004 004 003 004 003 003 003 003 003 004 004 004 004 003 004 004 004 004 004 004 004 003 003 004 003 003 004 003 003 004 003 003 003 003 003 -9 004 003 003 003 003 003 004 003 003 004 004 003 003 003 003 003 003 003 003 004 003 003 003 003 003 003 003 003 003 003 003 004 003 004 003 004 004 003 003 003 004 003 003 003 003 003 003 003 004 …
PmaxVN_5	19	003 003 003 003 003 003 004 003 003 003 003 003 003 003 003 004 003 003 003 003 003 003 003 003 003 003 003 003 003 003 003 003 003 003 003 003 003 003 003 003 003 004 003 003 003 003 003 003 003 003 003 003 003 003 003 003 004 003 003 003 003 003 003 003 003 003 003 003 003 003 003 003 003 003 003 003 003 003 003 003 003 003 003 003 004 003 003 003 003 003 003 003 003 003 003 003 003 003 003 003…
PmaxVN_5	19	003 004 003 004 004 004 004 003 004 003 003 003 004 004 004 004 004 003 004 003 003 003 003 003 004 004 004 004 003 004 004 004 004 004 004 004 003 003 004 003 003 004 003 003 004 003 003 003 003 003 004 004 003 003 003 003 004 004 003 003 004 004 003 003 003 003 003 003 003 003 004 003 003 003 003 003 003 003 003 003 003 003 004 003 004 003 004 004 003 003 003 004 003 003 003 003 003 003 003 004…
PmaxWA_1	20	003 003 003 003 003 003 004 003 003 003 003 003 003 004 003 003 003 003 003 003 003 003 003 003 003 003 003 003 003 003 003 003 003 003 003 003 003 003 003 003 003 003 003 003 003 003 003 003 003 003 003 003 003 003 003 003 004 003 003 003 003 003 003 003 003 003 003 003 003 003 003 003 003 003 003 003 003 003 003 004 003 003 003 003 004 003 003 003 003 003 003 003 003 003 003 003 003 003 003 004…
PmaxWA_1	20	003 004 003 004 004 004 004 003 004 003 003 003 004 004 004 004 004 003 004 003 003 003 003 003 004 004 004 004 003 004 004 004 004 004 004 004 003 003 004 003 003 003 003 003 004 003 003 003 003 003 004 004 003 003 003 003 004 004 003 003 004 004 003 003 003 003 003 003 003 003 004 003 003 003 003 003 003 003 003 004 003 003 004 003 004 003 004 004 003 003 003 004 003 003 003 003 003 003 003 004…
PmaxWA_2	20	003 003 003 003 003 003 003 003 003 003 003 003 003 003 003 003 003 003 003 003 003 003 003 003 003 003 003 003 003 003 003 003 003 003 003 003 003 003 003 003 003 003 003 003 003 003 003 003 003 003 003 003 003 003 003 003 004 003 -9 004 003 003 003 003 003 003 003 003 003 003 003 003 003 003 003 003 003 003 003 003 003 003 003 003 004 003 003 003 003 003 003 003 003 003 004 -9 003 003 003 003 0…
PmaxWA_2	20	003 004 003 004 004 004 003 003 004 003 003 003 004 004 004 004 004 003 004 003 003 003 003 003 004 004 004 004 003 004 004 004 004 004 004 004 003 003 004 003 003 003 003 003 004 003 003 003 003 003 004 004 003 003 003 003 004 004 -9 004 004 004 003 003 003 003 003 003 003 004 004 003 003 003 003 003 003 003 003 003 003 003 004 003 004 003 004 004 003 003 003 004 003 003 004 -9 003 003 003 004 0…
PmaxWA_3	20	003 003 003 003 003 004 003 003 003 003 003 003 003 003 003 003 003 003 003 004 003 003 003 003 003 003 003 003 003 003 003 003 003 003 003 003 003 003 003 003 003 003 003 003 003 004 003 003 004 003 003 004 003 003 003 004 003 003 003 003 003 003 003 003 003 003 003 003 003 003 003 003 003 003 003 -9 003 004 003 004 003 004 003 003 003 003 003 003 003 003 003 003 003 003 003 003 003 003 003 004 …
PmaxWA_3	20	003 004 003 004 004 004 004 003 004 003 003 003 004 004 004 004 004 003 004 004 003 003 003 003 004 004 004 004 003 004 004 004 004 004 004 004 003 003 004 003 003 003 003 003 004 004 003 003 004 003 004 004 003 003 003 004 004 004 004 003 004 004 003 003 003 003 003 003 003 004 004 003 003 003 003 -9 003 004 003 004 003 004 004 003 004 003 004 004 003 003 003 004 003 003 003 003 003 003 003 004 …
PmaxWA_4	20	003 003 003 003 003 003 004 003 003 003 003 003 003 003 003 004 003 003 003 003 003 003 003 003 003 003 003 003 003 003 003 003 003 003 003 003 003 003 003 003 003 003 003 003 003 003 003 003 003 003 004 003 003 003 003 004 -9 003 003 003 003 003 003 003 003 003 003 003 003 003 003 003 003 003 003 003 003 003 003 003 003 003 003 003 003 003 003 003 003 003 003 003 003 003 003 003 003 003 003 003 …
PmaxWA_4	20	003 004 003 004 004 004 004 003 004 003 003 003 004 004 004 004 004 003 004 003 003 003 003 003 004 004 004 004 003 004 004 004 004 004 004 004 003 003 004 003 003 003 003 003 004 003 003 003 003 003 004 004 003 003 003 004 -9 004 003 003 004 004 003 003 003 003 003 003 003 003 004 003 003 003 003 003 003 003 003 003 003 003 004 003 003 003 004 004 003 003 003 004 003 003 003 003 003 003 003 004 …
PmaxWA_5	20	003 003 003 003 003 003 003 003 003 003 003 003 003 003 003 003 003 003 003 003 003 003 003 003 003 003 003 003 003 003 003 003 003 003 003 003 003 003 003 003 003 003 003 003 003 003 003 003 003 003 003 003 003 003 003 003 003 003 003 003 003 003 003 003 003 003 003 003 003 004 003 003 -9 003 003 003 003 003 003 003 003 003 003 003 004 003 003 003 003 003 003 003 003 003 003 -9 003 003 003 003 0…
PmaxWA_5	20	003 004 003 004 004 004 003 003 004 003 003 003 004 004 004 004 004 003 004 003 003 003 003 003 004 004 004 004 003 004 004 004 004 004 004 004 003 003 004 003 003 003 003 003 004 003 003 003 003 003 004 004 003 003 003 003 004 004 003 003 004 004 003 003 003 003 003 003 003 004 004 003 -9 003 003 003 003 003 003 003 003 003 004 003 004 003 004 004 003 003 003 004 003 003 003 -9 003 003 003 004 0…
Pmaz_1	21	003 003 003 003 003 003 003 003 003 003 003 003 003 003 003 003 003 003 003 003 003 003 003 003 003 003 003 003 003 003 003 003 003 003 003 003 003 003 003 003 003 003 003 003 003 003 003 003 003 003 003 003 003 003 -9 003 003 003 003 003 004 003 003 003 003 003 003 003 003 003 003 003 003 003 003 003 003 003 -9 003 003 003 003 003 -9 003 003 003 003 003 003 004 003 003 003 003 003 003 003 003 00…
Pmaz_1	21	003 004 003 004 004 004 004 004 004 003 004 004 004 003 004 004 004 004 004 004 004 004 003 004 003 004 004 004 004 004 003 003 004 004 004 004 004 004 003 004 004 004 004 004 003 004 004 004 004 004 004 003 004 004 -9 004 004 003 003 004 004 003 004 004 004 004 004 003 004 003 003 004 004 003 004 004 003 004 -9 004 004 004 004 003 -9 004 004 004 003 004 003 004 003 004 004 003 004 004 004 003 00…
Pmaz_10	21	003 003 003 003 003 004 003 003 003 003 003 003 003 003 003 003 003 003 003 003 003 003 003 003 003 003 003 003 003 003 003 003 003 003 003 003 003 003 003 003 003 003 003 003 003 003 003 004 003 003 003 003 003 004 003 003 003 003 003 003 003 003 003 003 003 003 003 003 003 003 003 003 003 003 003 003 003 003 003 003 003 003 003 003 003 003 003 003 003 003 003 004 003 003 003 003 003 003 003 003…
Pmaz_10	21	003 004 003 004 004 004 004 004 004 003 004 004 004 003 004 004 004 004 004 004 004 004 003 004 003 004 004 004 004 004 003 003 004 004 004 004 004 004 003 004 004 004 004 004 003 004 004 004 004 004 004 003 004 004 004 004 004 003 003 004 004 003 004 004 004 004 004 003 004 003 003 004 004 003 004 004 003 004 004 004 004 004 004 003 004 004 004 004 003 004 003 004 003 004 004 003 004 004 004 003…
Pmaz_2	21	003 003 003 003 003 004 003 003 003 003 004 004 003 003 003 003 003 003 003 003 003 003 003 003 003 003 003 003 003 004 003 003 003 003 003 003 003 003 003 003 003 004 003 003 003 003 003 003 003 003 003 003 003 003 003 003 003 004 003 003 004 003 003 003 003 003 003 003 003 003 003 003 003 003 003 003 004 003 003 003 003 003 003 003 003 003 004 003 003 003 003 004 003 003 003 003 003 003 003 003…
Pmaz_2	21	003 004 003 004 004 004 004 004 004 003 004 004 004 003 004 004 004 004 004 004 004 004 003 004 003 004 004 004 004 004 003 003 004 004 004 004 004 004 003 004 004 004 004 004 003 004 004 004 004 004 004 003 004 004 004 004 004 004 003 004 004 003 004 004 004 004 004 003 004 003 003 004 004 003 004 004 004 004 004 004 004 004 004 003 004 004 004 004 003 004 003 004 003 004 004 003 004 004 004 003…
Pmaz_3	21	003 003 003 003 003 003 003 003 003 003 003 003 003 003 003 003 003 003 003 003 003 003 003 003 003 003 003 003 003 003 003 003 003 003 003 003 003 003 003 003 003 003 003 003 003 003 003 003 003 003 003 003 003 003 003 003 003 003 003 003 004 003 003 003 003 003 003 003 003 003 003 003 003 003 003 003 003 003 003 003 003 003 003 003 003 003 004 003 003 003 003 004 003 003 003 003 003 003 003 003…
Pmaz_3	21	003 004 003 004 004 004 004 004 004 003 004 004 004 003 004 004 004 004 004 004 004 004 003 004 003 004 004 004 004 004 003 003 004 004 004 004 004 004 003 004 004 004 004 004 003 004 004 004 004 004 004 003 004 004 004 004 004 003 003 004 004 003 004 004 004 004 004 003 004 003 003 004 004 003 004 004 003 004 004 004 004 004 004 003 004 004 004 004 003 004 003 004 003 004 004 003 004 004 004 003…
Pmaz_4	21	003 003 003 003 003 004 003 003 003 003 003 003 003 003 003 003 003 003 003 003 003 003 003 003 003 003 003 003 003 003 003 003 003 003 003 003 003 003 003 003 003 003 003 003 003 004 003 003 003 003 003 003 003 003 003 003 003 003 003 003 004 003 003 003 003 003 003 003 003 003 003 003 003 003 003 003 004 003 004 003 003 003 003 003 003 003 003 003 003 003 003 003 003 003 003 003 003 003 003 003…
Pmaz_4	21	003 004 003 004 004 004 004 004 004 003 004 004 004 003 004 004 004 004 004 004 004 004 003 004 003 004 004 004 004 004 003 003 004 004 004 004 004 004 003 004 004 004 004 004 003 004 004 004 004 004 004 003 004 004 004 004 004 003 003 004 004 003 004 004 004 004 004 003 004 003 003 004 004 003 004 004 004 004 004 004 004 004 004 003 004 004 004 004 003 004 003 004 003 004 004 003 004 004 004 003…
Pmaz_5	21	003 003 003 003 003 003 003 003 003 003 003 003 003 003 003 003 003 003 003 003 003 004 003 004 003 003 003 003 003 003 003 003 003 003 003 003 003 003 003 003 003 003 003 003 003 003 003 003 003 003 003 003 003 003 003 003 003 003 003 003 004 003 003 003 003 003 003 003 003 003 003 003 003 003 003 003 003 003 -9 003 003 003 003 003 003 003 004 003 003 003 003 004 003 003 003 003 003 003 003 003 …
Pmaz_5	21	003 004 003 004 004 004 004 004 004 003 004 004 004 003 004 004 004 004 004 004 004 004 003 004 003 004 004 004 004 004 003 003 004 004 004 004 004 004 003 004 004 004 004 004 003 004 004 004 004 004 004 003 004 004 004 004 004 003 003 004 004 003 004 004 004 004 004 003 004 003 003 004 004 003 004 004 003 004 -9 004 004 004 004 003 004 004 004 004 003 004 003 004 003 004 004 003 004 004 004 003 …
Pmaz_6	21	003 003 003 003 003 003 003 003 003 003 003 003 003 003 003 003 003 003 003 003 003 003 003 003 003 003 003 003 003 003 003 003 003 003 003 003 003 003 003 003 003 003 003 003 003 003 003 003 003 003 004 003 003 003 003 003 003 003 003 003 003 003 003 003 003 003 003 003 003 003 003 003 003 003 003 003 003 -9 003 003 003 004 003 003 003 003 003 003 003 003 003 003 003 003 003 003 003 003 003 003 …
Pmaz_6	21	003 004 003 004 004 004 004 004 004 003 004 004 004 003 004 004 004 004 004 004 004 004 003 004 003 004 004 004 004 004 003 003 004 004 004 004 004 004 003 004 004 004 004 004 003 004 004 004 004 004 004 003 004 004 004 004 004 003 003 004 003 003 004 004 004 004 004 003 004 003 003 004 004 003 004 004 003 -9 004 004 004 004 004 003 004 004 003 004 003 004 003 004 003 004 004 003 004 004 004 003 …
Pmaz_7	21	003 003 003 003 003 003 003 003 003 003 003 004 004 003 003 003 003 003 003 003 003 003 003 003 003 003 003 003 003 003 003 003 003 003 003 003 003 003 003 003 003 003 003 003 003 003 003 003 003 003 003 003 003 003 003 003 003 003 003 003 003 003 003 003 003 003 003 -9 003 003 003 003 003 003 003 003 003 003 003 003 003 003 003 003 003 003 003 003 003 003 003 004 003 003 003 003 003 003 003 003 …
Pmaz_7	21	003 004 003 004 004 004 004 004 004 003 004 004 004 003 004 004 004 004 004 004 004 004 003 004 003 004 004 004 004 004 003 003 004 004 004 004 004 004 003 004 004 004 004 004 003 004 004 004 004 004 004 003 004 004 004 004 004 003 003 004 004 003 004 004 004 004 004 -9 004 003 003 004 004 003 004 004 003 004 004 004 004 004 004 003 004 004 004 004 003 004 003 004 003 004 004 003 004 004 004 003 …
Pmaz_8	21	003 003 003 003 003 003 003 003 003 003 003 003 003 003 003 003 003 003 003 003 003 003 003 003 003 003 003 003 003 003 003 003 003 003 003 003 003 003 003 003 003 003 003 003 003 004 003 003 003 003 003 003 003 003 003 003 003 003 003 003 003 003 003 003 003 003 003 003 003 003 003 003 003 003 003 003 003 -9 003 003 003 003 003 003 003 003 003 003 003 003 003 003 003 003 003 003 003 003 003 003 …
Pmaz_8	21	003 004 003 004 004 004 004 004 004 003 004 004 004 003 004 004 004 004 004 004 004 004 003 004 003 004 004 004 004 004 003 003 004 004 004 004 004 004 003 004 004 004 004 004 003 004 004 004 004 004 004 003 004 004 004 004 004 003 003 004 004 003 004 004 004 004 004 003 004 003 003 004 004 003 004 004 003 -9 004 004 004 004 004 003 004 004 003 004 003 004 003 004 003 004 004 003 004 004 004 003 …
Pmaz_9	21	003 003 003 003 003 004 003 003 003 003 003 003 003 003 003 003 003 003 003 003 003 003 003 003 003 003 003 003 003 003 003 003 003 003 003 003 003 003 003 003 003 003 003 003 003 003 003 003 003 003 003 003 003 003 003 003 003 003 003 003 004 003 003 003 003 003 003 003 003 003 003 003 003 003 003 004 003 003 003 003 003 003 003 003 003 003 003 003 003 003 003 003 003 003 003 003 003 003 003 003…
Pmaz_9	21	003 004 003 004 004 004 004 004 004 003 004 004 004 003 004 004 004 004 004 004 004 004 003 004 003 004 004 004 004 004 003 003 004 004 004 004 004 004 003 004 004 004 004 004 003 004 004 004 004 004 004 003 004 004 004 004 004 003 003 004 004 003 004 004 004 004 004 003 004 003 003 004 004 003 004 004 003 004 004 004 004 004 004 003 004 004 003 004 003 004 003 004 003 004 004 003 004 004 004 003…
